# Supplementary material for: Quorum sensing orchestrates parallel cell death pathways in Vibrio cholerae via Type 6 secretion-dependent and -independent mechanisms
Source: Proc Natl Acad Sci U S A. 2024 Nov 5;121(46):e2412642121. doi: 10.1073/pnas.2412642121 (PMC11573629; doi:10.1073/pnas.2412642121)
Supplement: Supplementary file 2 — Dataset S01 (XLSX) [file pnas.2412642121.sd01.xlsx]

## Sheet: All Quantified Genes
Locustag	Gene	Description	FeatureType	logFC	PValue	FDR	913_rep1	913_rep2	913_rep3	890_rep1	890_rep2	890_rep3
BBB50_RS00005	dnaA	chromosomal replication initiator protein DnaA	CDS	-0.329104	0.0267193	0.0868678	517.329	491.783	543.786	467.816	394.658	373.662
BBB50_RS00010	dnaN	DNA polymerase III subunit beta	CDS	-0.00859088	0.942442	0.967501	415.209	338.589	364.169	364.921	364.52	381.865
BBB50_RS00015	recF	DNA replication/repair protein RecF	CDS	0.0815374	0.433578	0.593326	127.607	118.635	130.915	135.163	134.02	129.898
BBB50_RS00020	gyrB	DNA topoisomerase (ATP-hydrolyzing) subunit B	CDS	-0.536207	0.00425099	0.0229467	825.196	891.974	795.592	593.473	575.685	563.588
BBB50_RS00025		hypothetical protein	CDS	-0.111733	0.495304	0.646913	9.29175	11.1266	10.0992	10.0418	8.60127	9.61933
BBB50_RS00035		Hsp20 family protein	CDS	0.0358713	0.908685	0.947062	364.502	232.775	348.983	255.532	314.78	399.761
BBB50_RS00040		valine--pyruvate transaminase	CDS	-0.419458	0.0469108	0.130127	160.084	221.943	227.045	185.573	146.355	123.485
BBB50_RS00045	glyS	glycine--tRNA ligase subunit beta	CDS	-0.345134	0.0390482	0.114522	476.888	521.036	465.087	401.406	386.724	363.596			2	1
BBB50_RS00050	glyQ	glycine--tRNA ligase subunit alpha	CDS	-0.285468	0.0793563	0.187527	254.24	270.503	286.443	255.799	221.833	187.912
BBB50_RS00055		TMEM165/GDT1 family protein	CDS	-0.250492	0.438386	0.59765	24.5125	32.8641	26.1831	32.067	20.2697	17.8964
BBB50_RS00060		hypothetical protein	CDS	0.184195	0.549164	0.690327	4.86711	3.16851	3.21678	2.61088	5.06741	5.07065
BBB50_RS00065	tusA	sulfurtransferase TusA	CDS	0.299851	0.388708	0.552792	2.83177	5.01067	3.29159	5.55649	3.73388	4.47411
BBB50_RS00070		hypothetical protein	CDS	-0.898231	0.20712	0.365536	1313.06	562.595	1840.6	496.469	762.579	734.872
BBB50_RS00075		oxidoreductase	CDS	-0.339857	0.0547308	0.144392	180.083	224.817	199.291	176.134	167.691	133.552
BBB50_RS00080	ilvA	threonine ammonia-lyase, biosynthetic	CDS	-0.524987	0.0134076	0.0528289	139.376	105.961	116.627	66.2762	88.5464	96.7153
BBB50_RS00085	ilvD	dihydroxy-acid dehydratase	CDS	-0.277692	0.38853	0.552792	518.922	259.376	437.707	224.536	359.453	419.075
BBB50_RS00090	ilvE	branched-chain-amino-acid transaminase	CDS	-0.20257	0.581351	0.71729	391.581	190.037	348.834	205.456	265.506	337.571
BBB50_RS00095	ilvM	acetolactate synthase 2 small subunit	CDS	-0.402493	0.419234	0.58049	65.9272	31.8325	56.2563	27.2469	39.1391	50.11
BBB50_RS00100	ilvG	acetolactate synthase 2 catalytic subunit	CDS	-0.392065	0.315789	0.483418	1036.07	526.784	933.016	476.117	679.3	746.505
BBB50_RS00105		YifB family Mg chelatase-like AAA ATPase	CDS	0.686057	0.0102207	0.0433335	7.69888	6.11597	8.97706	11.5816	10.1348	14.9883
BBB50_RS00110		acetyltransferase	CDS	0.456498	0.112649	0.240633	5.92902	6.11597	5.98471	10.1088	5.26744	9.39562
BBB50_RS00115		thiol:disulfide interchange protein DsbA/DsbL	CDS	-0.520255	0.194186	0.349169	64.0688	146.562	90.5187	85.4896	68.8101	55.7026
BBB50_RS00120		serine/threonine protein kinase	CDS	-0.259391	0.0935889	0.210459	39.1139	40.5275	43.838	39.0963	32.7382	31.3187
BBB50_RS00125	ccoG	cytochrome c oxidase accessory protein CcoG	CDS	0.331726	0.0664952	0.166468	52.0338	67.1283	48.3265	79.1297	64.9429	66.7388
BBB50_RS00130		YihD family protein	CDS	0.328382	0.025218	0.083408	69.5554	82.0129	73.986	102.962	83.4123	96.8644
BBB50_RS00140		sporulation protein	CDS	0.0423148	0.816205	0.888799	138.049	105.077	125.155	122.243	132.886	124.082
BBB50_RS00145		hemolysin III family protein	CDS	0.65646	0.0511871	0.137618	491.401	265.492	363.197	440.636	527.144	797.659
BBB50_RS00150		DUF3157 family protein	CDS	-0.124462	0.46267	0.617973	22.1232	23.506	17.8045	17.205	19.0695	21.9231
BBB50_RS00155		TrkH family potassium uptake protein	CDS	-0.304814	0.0695499	0.171966	78.4932	79.5076	66.5051	56.636	66.4098	58.6854
BBB50_RS00160	trkA	Trk system potassium transporter TrkA	CDS	-0.211802	0.0618367	0.157969	198.932	195.416	202.358	160.67	175.226	179.337
BBB50_RS00165	rsmB	16S rRNA (cytosine(967)-C(5))-methyltransferase RsmB	CDS	-0.0569865	0.656857	0.777632	139.111	123.13	129.644	115.883	132.553	128.258
BBB50_RS00170	fmt	methionyl-tRNA formyltransferase	CDS	-0.135675	0.425242	0.586345	104.51	107.361	117.974	117.49	102.348	80.3848
BBB50_RS00175	def	peptide deformylase	CDS	0.00517517	0.974053	0.987124	345.034	277.798	324.371	325.958	304.578	320.048
BBB50_RS00180		LysM peptidoglycan-binding domain-containing protein	CDS	-0.125981	0.702282	0.813606	24.424	29.5482	27.6793	27.5816	22.1366	25.1296
BBB50_RS00185	dprA	DNA-processing protein DprA	CDS	-0.0697223	0.78318	0.868736	22.5657	26.085	18.6274	20.4184	20.8031	22.8925
BBB50_RS00190		DUF494 family protein	CDS	-0.414982	0.0645132	0.162936	542.992	546.458	457.83	327.699	377.722	455.091
BBB50_RS00195		type I DNA topoisomerase	CDS	-0.138532	0.22427	0.38548	91.1477	101.024	91.566	89.3055	81.812	86.6485
BBB50_RS00200		5-(carboxyamino)imidazole ribonucleotide synthase	CDS	0.491217	0.216693	0.377469	100.351	189.227	152.236	333.122	170.825	117.147
BBB50_RS00205	purE	5-(carboxyamino)imidazole ribonucleotide mutase	CDS	0.441533	0.288082	0.455699	75.1305	149.436	101.815	237.523	116.15	89.6313
BBB50_RS00210		L-threonylcarbamoyladenylate synthase	CDS	0.184682	0.204829	0.363261	27.8753	33.0852	31.5693	30.6611	35.4052	39.1484
BBB50_RS00215	hemF	oxygen-dependent coproporphyrinogen oxidase	CDS	0.298842	0.148917	0.292112	30.707	37.9485	43.0151	49.1381	45.4067	42.8769
BBB50_RS00220	aroE	shikimate dehydrogenase	CDS	-0.115285	0.452583	0.609667	20.6188	25.4218	19.6747	20.4854	21.4698	18.7167
BBB50_RS00225		DUF1488 domain-containing protein	CDS	-0.0119422	0.953437	0.972251	15.0438	12.8214	15.6351	16.2678	13.802	13.0495
BBB50_RS00230		gamma carbonic anhydrase family protein	CDS	-0.0139515	0.907816	0.947003	99.5545	96.3818	105.555	98.8118	100.081	99.698
BBB50_RS00235		hypothetical protein	CDS	0.469365	0.270534	0.438178	21.2383	29.4009	20.348	43.6486	25.7371	28.9326
BBB50_RS00275	crcB	fluoride efflux transporter CrcB	CDS	0.0579532	0.803274	0.881447	43.5385	27.485	32.2426	33.272	37.4722	36.6877
BBB50_RS00280	thiC	phosphomethylpyrimidine synthase ThiC	CDS	0.0215103	0.878171	0.93049	34.2467	28.8851	27.3052	29.4561	31.1379	31.1696
BBB50_RS00285		thiamine phosphate synthase	CDS	-0.193188	0.42308	0.584253	52.2108	39.8643	58.0517	37.2218	42.2729	51.8251
BBB50_RS00290	thiF	thiazole biosynthesis adenylyltransferase ThiF	CDS	-0.156194	0.477694	0.633836	24.601	15.6952	19.2259	14.6611	18.136	20.5809
BBB50_RS00295	thiS	sulfur carrier protein ThiS	CDS	0.0219753	0.928918	0.958932	2.4778	1.91585	2.01984	2.27615	2.267	1.93878
BBB50_RS00300		thiazole synthase	CDS	-0.155052	0.287714	0.455699	30.2646	26.085	29.3251	24.1004	26.8039	26.0244
BBB50_RS00305	thiH	2-iminoacetate synthase ThiH	CDS	-0.13789	0.516459	0.663879	25.4859	16.9479	16.9068	15.5314	16.7358	21.6248
BBB50_RS00310		aminopeptidase P family protein	CDS	-0.292585	0.072176	0.176368	228.046	252.965	253.004	232.971	201.496	164.796
BBB50_RS00315		LysR substrate-binding domain-containing protein	CDS	-0.415686	0.0567888	0.14812	59.8212	54.0121	62.241	47.6653	44.3399	39.9687
BBB50_RS00320		multidrug effflux MFS transporter	CDS	1.50064	4.3575e-06	0.000117007	153.712	181.268	138.621	504.034	406.66	429.514
BBB50_RS00325		hypothetical protein	CDS	0.984808	0.000707137	0.00574747	22.8312	17.1689	17.206	33.0711	33.8717	46.2324
BBB50_RS00330	asnC	transcriptional regulator AsnC	CDS	-0.0137688	0.905874	0.946027	124.332	122.614	129.943	129.205	116.15	127.959
BBB50_RS00335		EAL domain-containing protein	CDS	0.888447	0.00419693	0.0228094	212.383	104.414	164.056	267.247	316.447	306.327
BBB50_RS00340		class I SAM-dependent methyltransferase	CDS	0.659462	0.0007803	0.00618947	45.7508	36.6221	43.1647	58.5774	68.4101	71.2874
BBB50_RS00345		hypothetical protein	CDS	0.712873	0.00170396	0.0119015	15.1323	18.79	18.9266	27.113	24.937	34.6743
BBB50_RS00350		carboxylate/amino acid/amine transporter	CDS	0.166751	0.420164	0.581333	87.9619	111.266	93.7355	116.82	100.815	111.256
BBB50_RS00355	uspA	universal stress protein UspA	CDS	0.344976	0.105937	0.229952	568.301	390.39	399.255	518.092	534.545	672.085
BBB50_RS00365	ftnA	non-heme ferritin	CDS	0.536146	0.0124416	0.0501678	647.148	444.108	584.332	728.235	807.719	893.777
BBB50_RS00370	uspB	universal stress protein UspB	CDS	1.41417	7.22543e-05	0.00097732	283.531	175.447	226.147	511.398	596.021	718.392
BBB50_RS00375		NAD(P)/FAD-dependent oxidoreductase	CDS	1.95354	1.21128e-07	8.60962e-06	53.0072	49.1488	48.3265	181.356	183.36	218.187
BBB50_RS00380		DMT family transporter	CDS	-0.262453	0.15884	0.305949	48.4941	66.2441	54.012	57.1716	43.4731	40.0433
BBB50_RS00385	rmuC	DNA recombination protein RmuC	CDS	1.1358	0.00221888	0.0144676	107.961	65.0651	108.622	171.247	220.699	226.912
BBB50_RS00390	ubiE	bifunctional demethylmenaquinone methyltransferase/2-methoxy-6-polyprenyl-1,4-benzoquinol methylase UbiE	CDS	0.304446	0.0230034	0.0781523	201.587	185.174	201.385	270.661	225.166	230.491
BBB50_RS00395		SCP2 domain-containing protein	CDS	0.360331	0.00891616	0.0394159	93.537	98.8134	95.3065	119.565	131.153	118.564
BBB50_RS00400	ubiB	ubiquinone biosynthesis regulatory protein kinase UbiB	CDS	0.427404	0.00601085	0.0297262	231.674	232.775	222.556	292.218	305.378	326.312
BBB50_RS00405	tatA	Sec-independent protein translocase subunit TatA	CDS	0.245691	0.351069	0.516278	43.804	30.064	33.2899	35.8829	38.2723	52.869
BBB50_RS00410	tatB	Sec-independent protein translocase protein TatB	CDS	0.0650351	0.64657	0.770233	254.682	201.753	230.037	205.992	239.502	272.622
BBB50_RS00415	tatC	twin-arginine translocase subunit TatC	CDS	0.323549	0.0512128	0.137618	17.2561	19.4532	18.5526	22.159	24.8703	22.1468
BBB50_RS00420		cytochrome-c peroxidase	CDS	2.7139	0.000156141	0.00181413	19.2914	21.2954	14.4381	92.0503	70.9438	198.203
BBB50_RS00425	dinF	MATE family efflux transporter DinF	CDS	0.167014	0.449881	0.607232	144.686	104.045	124.557	108.988	148.355	161.739
BBB50_RS00430		class I SAM-dependent methyltransferase	CDS	-0.483366	0.00509305	0.0260032	2898.41	2767.96	3053.85	2150.76	2124.58	1962.27
BBB50_RS00435	lexA	transcriptional repressor LexA	CDS	0.284568	0.370059	0.53723	703.253	353.326	597.274	586.176	709.238	718.989
BBB50_RS00440	plsB	glycerol-3-phosphate 1-O-acyltransferase PlsB	CDS	0.430034	0.0200149	0.0709922	151.854	179.795	160.465	235.515	246.303	181.201
BBB50_RS00445	ubiA	4-hydroxybenzoate octaprenyltransferase	CDS	0.188954	0.176852	0.329164	84.5992	65.1388	71.8913	82.3431	86.0793	84.1878
BBB50_RS00450		chorismate lyase	CDS	-0.012894	0.924936	0.957516	53.3612	50.0331	48.925	51.9498	48.0737	50.9302
BBB50_RS00460		flagellar basal body-associated protein FliL	CDS	0.454812	0.0094588	0.041311	95.6608	102.35	105.106	139.782	137.82	137.877
BBB50_RS00465		methyl-accepting chemotaxis protein	CDS	1.43938	4.80304e-06	0.000126167	130.35	121.877	126.801	391.364	359.853	276.723
BBB50_RS00470	glpG	rhomboid family intramembrane serine protease GlpG	CDS	0.199773	0.0781893	0.185616	192.649	185.837	190.987	230.829	206.897	216.323
BBB50_RS00475	glpE	thiosulfate sulfurtransferase GlpE	CDS	-0.273753	0.262152	0.429417	78.1392	62.265	74.2104	57.1046	59.4754	60.9224
BBB50_RS00485		TatD family hydrolase	CDS	-0.0833675	0.662095	0.783321	43.981	47.454	46.6059	53.2887	44.5399	32.4373
BBB50_RS00490	hemB	porphobilinogen synthase	CDS	-0.0449468	0.81949	0.89075	216.1	253.113	228.691	260.485	229.434	186.57
BBB50_RS00495		GNAT family N-acetyltransferase	CDS	0.182312	0.481239	0.636676	5.22108	5.30542	4.63815	7.09624	4.73403	5.36893
BBB50_RS00500	polA	DNA polymerase I	CDS	0.0765891	0.654286	0.775093	908.645	818.582	821.775	697.507	1048.89	941.576
BBB50_RS00505	yihA	ribosome biogenesis GTP-binding protein YihA/YsxC	CDS	0.0456707	0.696068	0.809771	104.51	94.0238	94.0347	101.222	101.415	99.3252
BBB50_RS00510		c-type cytochrome	CDS	0.2627	0.0898209	0.204138	965.546	906.637	1002.44	1080.77	1021.22	1346.78
BBB50_RS00515		class I SAM-dependent methyltransferase	CDS	0.801837	0.0015653	0.0111259	25.0435	28.3693	19.0763	46.0586	42.2062	38.1045
BBB50_RS00520	yihI	Der GTPase-activating protein YihI	CDS	0.544258	0.00449344	0.0238662	19.2914	19.969	21.9938	29.6569	29.2043	30.4985
BBB50_RS00525		DUF2489 domain-containing protein	CDS	0.972708	2.20833e-05	0.000406354	36.1936	35.0747	35.0854	65.0712	68.8101	74.8667
BBB50_RS00530	hemN	oxygen-independent coproporphyrinogen III oxidase	CDS	0.317927	0.283956	0.452656	80.971	104.193	86.479	142.728	99.4146	96.4916
BBB50_RS00535		heme biosynthesis protein HemY	CDS	-0.345699	0.0266321	0.0868153	179.906	178.395	185.077	148.954	142.621	136.013
BBB50_RS00540		uroporphyrinogen-III C-methyltransferase	CDS	-0.328047	0.065412	0.164437	274.328	308.451	279.635	269.858	233.768	183.364
BBB50_RS00545		uroporphyrinogen-III synthase	CDS	-0.0795554	0.589762	0.723972	56.1045	60.6439	59.0242	58.7783	49.3406	58.238
BBB50_RS00550	hemC	hydroxymethylbilane synthase	CDS	-0.51403	0.00667777	0.0320621	249.727	262.471	238.266	211.28	162.024	152.194
BBB50_RS00560		class I adenylate cyclase	CDS	0.436854	0.0785003	0.186111	1965.07	1342.86	1834.39	1974.49	2386.48	2599.9
BBB50_RS00565	cyaY	iron donor protein CyaY	CDS	0.287063	0.0266956	0.0868678	27.2558	23.9481	24.2381	30.1255	30.7379	31.1696
BBB50_RS00570		lipoprotein	CDS	-0.256637	0.259944	0.427206	16.1942	15.9899	15.0366	13.4561	12.9352	13.124
BBB50_RS00575	lysA	diaminopimelate decarboxylase	CDS	-0.250298	0.0520649	0.139494	298.663	309.188	324.521	280.837	271.707	231.311
BBB50_RS00580	dapF	diaminopimelate epimerase	CDS	-0.323192	0.0289192	0.0915564	110.351	112.151	115.43	78.9289	102.215	88.9602
BBB50_RS00585		DUF484 family protein	CDS	-0.209501	0.344711	0.511178	27.0788	26.085	29.3999	20.3515	27.3374	23.7128
BBB50_RS00590	xerC	tyrosine recombinase XerC	CDS	-0.301837	0.0419811	0.120112	72.1217	67.0546	58.9494	51.8829	50.7408	58.0888
BBB50_RS00595	yigB	5-amino-6-(5-phospho-D-ribitylamino)uracil phosphatase YigB	CDS	-0.126788	0.403817	0.566939	35.8396	31.1693	33.4396	28.1841	33.0715	30.7222
BBB50_RS00600		sensor domain-containing phosphodiesterase	CDS	-1.16545	3.49694e-06	0.000100606	176.366	173.237	168.769	73.7072	80.9452	76.4327
BBB50_RS00605		DTW domain-containing protein	CDS	-0.219205	0.271889	0.439411	37.4325	42.0012	30.4472	24.9038	34.005	35.4946
BBB50_RS00610		COG3650 family protein	CDS	-0.251918	0.087651	0.201083	207.87	243.976	206.921	189.992	185.161	178.069
BBB50_RS00620		Cof-type HAD-IIB family hydrolase	CDS	-0.340552	0.110184	0.236622	120.173	181.563	133.16	141.59	100.615	101.264
BBB50_RS00625		alpha/beta fold hydrolase	CDS	-0.0380818	0.79156	0.874552	59.9097	64.1808	70.9188	67.2134	61.209	61.519
BBB50_RS00630	rhtB	homoserine/homoserine lactone efflux protein	CDS	-0.636363	0.0161264	0.0610849	118.669	109.645	119.395	94.7281	74.411	54.5095
BBB50_RS00635		EAL domain-containing protein	CDS	-0.848327	0.000445519	0.00400746	159.022	134.109	164.954	92.9875	86.5461	74.8667
BBB50_RS00640		DNA starvation/stationary phase protection protein	CDS	0.427049	0.0352497	0.106218	387.599	438.581	362.673	465.741	531.812	600.873
BBB50_RS00645		DUF2500 domain-containing protein	CDS	-0.705543	0.0146938	0.0571513	6.90244	8.54762	5.23662	5.15481	4.00059	3.50472
BBB50_RS00650		DUF4145 domain-containing protein	CDS	0.380193	0.0120845	0.0492206	65.7502	64.6966	68.9738	85.021	81.412	93.136
BBB50_RS00660		hypothetical protein	CDS	0.00119863	0.996275	0.998318	5.66354	4.93699	5.31143	5.55649	5.13409	5.21979
BBB50_RS00665		lysoplasmalogenase	CDS	1.35929	0.0101496	0.0431984	16.8136	27.8535	16.1587	40.1004	87.3462	28.7089
BBB50_RS00670		DUF1145 domain-containing protein	CDS	-0.0931179	0.731537	0.833615	9.82271	9.43186	9.57553	6.96235	8.53459	11.5581
BBB50_RS00675	rsmD	16S rRNA (guanine(966)-N(2))-methyltransferase RsmD	CDS	0.191202	0.155398	0.300918	29.1142	29.0324	29.6243	37.2218	34.3384	28.6343
BBB50_RS00680	ftsY	signal recognition particle-docking protein FtsY	CDS	-0.130917	0.224456	0.385617	212.914	215.091	225.698	195.481	190.495	211.029
BBB50_RS00685	ftsE	cell division ATP-binding protein FtsE	CDS	0.127727	0.366941	0.533559	79.7321	85.1078	76.2302	76.385	84.3457	102.681
BBB50_RS00690	ftsX	permease-like cell division protein FtsX	CDS	0.158536	0.409071	0.571378	172.384	171.468	157.099	153.306	186.694	219.157
BBB50_RS00695	rpoH	RNA polymerase sigma factor RpoH	CDS	0.15961	0.294435	0.461305	1681.1	1570.92	1782.1	2136.5	1862.34	1624.18
BBB50_RS00700	sthA	Si-specific NAD(P)(+) transhydrogenase	CDS	0.358769	0.0104789	0.044023	309.106	291.651	303.425	387.816	412.661	358.972
BBB50_RS00705	fabR	HTH-type transcriptional repressor FabR	CDS	-0.144255	0.587079	0.721655	111.767	109.351	111.764	108.385	98.4812	94.3291
BBB50_RS00710		YijD family membrane protein	CDS	-0.160464	0.48571	0.639585	65.1308	36.6958	38.9006	43.4477	39.2058	43.1751
BBB50_RS00715	trmA	tRNA (uridine(54)-C5)-methyltransferase TrmA	CDS	0.534998	0.0215655	0.0748802	24.8665	28.664	23.2656	39.1632	33.7383	38.4027
BBB50_RS00720	btuB	TonB-dependent vitamin B12 receptor	CDS	-0.2884	0.158809	0.305949	83.4488	105.814	86.479	85.2887	73.6775	66.8133
BBB50_RS00725		S8 family peptidase	CDS	-1.42435	0.00223798	0.0145129	70.8828	118.34	62.0913	24.7699	34.8718	34.0032
BBB50_RS00730	murI	glutamate racemase	CDS	0.14389	0.351034	0.516278	65.9272	77.8128	68.0761	92.9875	69.5436	71.5111
BBB50_RS00735		RNA-binding protein	CDS	-0.400431	0.00762666	0.0352636	195.304	228.354	210.886	169.306	147.555	163.901
BBB50_RS00805	add	adenosine deaminase	CDS	-0.346843	0.0200393	0.0710059	89.5548	108.614	102.189	79.3306	73.3441	83.5167
BBB50_RS00810		EAL domain-containing protein	CDS	-0.461955	0.00285157	0.0175462	448.393	530.542	447.955	340.82	347.918	347.191
BBB50_RS00815	glnG	nitrogen regulation protein NR(I)	CDS	-0.102176	0.520217	0.667299	156.544	120.772	155.902	117.49	151.489	134.596
BBB50_RS00820	glnL	nitrogen regulation protein NR(II)	CDS	0.271132	0.086385	0.199202	79.4666	71.0337	85.6561	97.2051	93.7471	94.0308
BBB50_RS00825		DUF4124 domain-containing protein	CDS	-0.0754281	0.71656	0.823828	14.4243	15.1794	14.0641	16.3347	12.2018	12.9003
BBB50_RS00830	glnA	glutamate--ammonia ligase	CDS	-0.322743	0.0260673	0.0855149	1692.34	1794.93	1762.12	1451.85	1471.35	1273.93
BBB50_RS00835		hypothetical protein	CDS	-0.309337	0.254512	0.421474	4.60163	4.12644	5.46105	4.82009	3.33382	3.28101
BBB50_RS00840	typA	translational GTPase TypA	CDS	0.44383	0.0560876	0.146906	636.175	829.414	592.187	912.737	1065.89	820.402
BBB50_RS00845		AAA family ATPase	CDS	0.349361	0.0378349	0.112419	8.14134	7.95813	9.57553	10.2427	10.9349	11.5581
BBB50_RS00850		virulence factor BrkB family protein	CDS	-0.181042	0.164809	0.313943	94.3334	93.2133	111.764	93.1214	87.7463	83.1438
BBB50_RS00855	dtd	D-aminoacyl-tRNA deacylase	CDS	0.124182	0.444848	0.603283	132.12	102.129	120.592	119.967	132.153	134.596
BBB50_RS00860		bifunctional GNAT family N-acetyltransferase/hotdog fold thioesterase	CDS	0.233762	0.354391	0.520529	316.097	209.269	280.159	242.678	292.91	411.618
BBB50_RS00865		AsmA family protein	CDS	-0.414785	0.00709783	0.0333286	143.358	131.014	137.05	96.4017	111.683	100.518
BBB50_RS00870	pckA	phosphoenolpyruvate carboxykinase (ATP)	CDS	-0.407706	0.0188016	0.0676148	6392.9	5215.52	5649.56	4240.34	4442.32	4326.76
BBB50_RS00875	hslO	Hsp33 family molecular chaperone HslO	CDS	0.292545	0.0695739	0.171966	199.02	220.617	239.014	305.674	270.64	230.416
BBB50_RS00880	hslR	ribosome-associated heat shock protein Hsp15	CDS	0.301957	0.107699	0.232267	116.014	139.046	136.751	175.398	160.09	147.571
BBB50_RS00885	gspC	type II secretion system protein GspC	CDS	0.0631233	0.711815	0.820194	115.66	148.846	136.601	161.406	147.288	110.361
BBB50_RS00890	gspD	type II secretion system secretin GspD	CDS	-0.184619	0.195966	0.351226	337.335	302.04	286.144	292.218	264.839	257.261
BBB50_RS00895	gspE	type II secretion system ATPase GspE	CDS	-0.199426	0.125884	0.259502	203.622	211.111	193.531	174.46	181.227	174.043
BBB50_RS00900	gspF	type II secretion system inner membrane protein GspF	CDS	-0.171331	0.208381	0.366868	212.737	208.532	196.598	152.837	198.163	197.681
BBB50_RS00905	gspG	type II secretion system major pseudopilin GspG	CDS	0.0151296	0.945725	0.969528	129.023	112.298	120.068	87.8327	162.357	114.985
BBB50_RS00910	gspH	type II secretion system minor pseudopilin GspH	CDS	-0.313399	0.0397064	0.115836	67.1661	62.7071	71.1432	47.9331	54.408	59.4311
BBB50_RS00915	gspI	type II secretion system minor pseudopilin GspI	CDS	-0.398354	0.0907966	0.205198	17.1676	24.0218	27.0808	15.8661	19.3362	16.6288
BBB50_RS00920	gspJ	type II secretion system minor pseudopilin GspJ	CDS	-0.135989	0.460352	0.616388	21.1498	27.0429	29.1755	22.4937	23.2034	24.7567
BBB50_RS00925	gspK	type II secretion system minor pseudopilin GspK	CDS	-0.52692	0.0256042	0.0843008	87.254	53.7911	59.099	39.364	47.6737	51.8251
BBB50_RS00930	gspL	type II secretion system protein GspL	CDS	-0.391276	0.0102063	0.0433231	141.323	125.856	130.018	94.5942	100.415	107.826
BBB50_RS00935	gspM	type II secretion system protein GspM	CDS	-0.39491	0.048416	0.132259	61.768	60.0544	53.5631	34.6778	46.7402	51.9742
BBB50_RS00940		type II secretion system protein N	CDS	-0.36098	0.0150589	0.0580729	96.7227	98.2239	85.7309	66.9456	73.0774	78.5206
BBB50_RS00945	cysQ	3'(2'),5'-bisphosphate nucleotidase CysQ	CDS	0.588344	0.001399	0.0101023	69.3784	73.1706	69.1234	123.381	98.6145	96.2679
BBB50_RS00950	nudE	ADP compounds hydrolase NudE	CDS	0.0433911	0.786939	0.871193	67.874	72.6548	74.8089	91.8494	66.6765	63.3832
BBB50_RS00955	nfuA	Fe-S biogenesis protein NfuA	CDS	0.0772578	0.511482	0.659126	216.188	219.954	261.831	240.937	249.97	245.479
BBB50_RS00965	bioH	pimeloyl-ACP methyl ester esterase BioH	CDS	-0.0185266	0.905772	0.946027	38.6714	37.8748	43.9128	37.3557	44.2065	37.3588
BBB50_RS00970		hypothetical protein	CDS	-0.29361	0.351025	0.516278	847.319	459.729	660.113	369.004	628.292	607.584
BBB50_RS00975		Tex family protein	CDS	-0.513811	0.0384057	0.113372	168.402	270.724	158.146	136.77	143.088	138.474
BBB50_RS00980	greB	transcription elongation factor GreB	CDS	-0.121752	0.552684	0.692801	10.2652	13.2635	8.60302	11.4477	9.13468	8.94821
BBB50_RS00985	ompR	two-component system response regulator OmpR	CDS	0.130297	0.598533	0.730779	288.133	288.408	291.68	293.891	434.664	221.692
BBB50_RS00990	envZ	two-component system sensor histidine kinase EnvZ	CDS	-0.322488	0.0988346	0.218755	50.8834	49.4436	50.5708	38.6276	39.5392	42.504
BBB50_RS00995		uracil-xanthine permease family protein	CDS	0.103288	0.754071	0.848039	22.3887	32.0536	18.9266	38.6276	21.5365	18.6421
BBB50_RS01000	recG	ATP-dependent DNA helicase RecG	CDS	-0.193771	0.226962	0.388817	426.536	332.841	405.314	311.632	358.719	347.936
BBB50_RS01005	spoT	bifunctional GTP diphosphokinase/guanosine-3',5'-bis pyrophosphate 3'-pyrophosphohydrolase	CDS	0.239231	0.261293	0.428281	276.983	373.369	326.391	462.862	365.854	324.224
BBB50_RS01010	rpoZ	DNA-directed RNA polymerase subunit omega	CDS	0.231734	0.266192	0.434147	84.3337	136.836	118.198	156.05	123.351	119.16
BBB50_RS01015	gmk	guanylate kinase	CDS	0.953902	0.000329566	0.00320289	52.0338	54.2332	54.5357	125.992	92.6136	92.9123
BBB50_RS01020		7-cyano-7-deazaguanine/7-aminomethyl-7- deazaguanine transporter	CDS	-2.01815	0.0413184	0.119251	31.7689	5.37911	2.46869	3.54812	3.00044	3.13187
BBB50_RS01025		cation acetate symporter	CDS	0.296782	0.749784	0.845665	5156.13	808.487	3216.63	1419.18	4430.45	5428.51
BBB50_RS01030		DUF4212 domain-containing protein	CDS	0.0426654	0.9576	0.975358	1280.4	325.694	970.046	546.946	1034.89	1071.55
BBB50_RS01035		potassium/proton antiporter	CDS	-0.250116	0.080903	0.189896	229.904	262.913	215.225	173.992	206.83	214.533
BBB50_RS01040		response regulator transcription factor	CDS	0.205227	0.319041	0.486365	125.66	92.5501	94.1095	100.552	124.285	135.193
BBB50_RS01045		protein-disulfide reductase DsbD	CDS	1.73794	1.73261e-06	5.55815e-05	181.941	176.037	159.867	684.787	540.613	501.92
BBB50_RS01060		anaerobic C4-dicarboxylate transporter	CDS	-0.982154	0.0135197	0.0532127	223.091	360.842	248.814	145.339	139.02	137.206
BBB50_RS01065	aspA	aspartate ammonia-lyase	CDS	-0.635785	0.00497171	0.0254676	1248.46	1380.59	1132.38	883.281	754.111	783.416
BBB50_RS01070		GGDEF domain-containing protein	CDS	-1.7314	3.58347e-06	0.000101485	149.287	149.215	132.337	37.7573	41.8062	50.1846
BBB50_RS01075	fxsA	membrane protein FxsA	CDS	-0.18813	0.251355	0.417964	163.623	135.509	139.668	110.126	134.153	140.86
BBB50_RS01080	trmL	tRNA (uridine(34)/cytosine(34)/5- carboxymethylaminomethyluridine(34)-2'-O)- methyltransferase TrmL	CDS	-1.24329	0.000169446	0.00193158	613.875	425.391	613.433	207.933	273.374	216.77
BBB50_RS01085		superoxide dismutase	CDS	-1.33957	0.000288695	0.00288297	5245.24	3176.69	4422.77	1430.43	1803.53	1841.47
BBB50_RS01090	cpxA	envelope stress sensor histidine kinase CpxA	CDS	0.588435	0.302099	0.469697	616.087	218.038	454.913	321.406	707.504	909.213
BBB50_RS01095		response regulator	CDS	0.677976	0.133887	0.271332	562.815	238.007	441.372	480.603	694.035	812.647
BBB50_RS01100		CpxP family protein	CDS	0.815801	0.351861	0.517123	1446.95	220.028	1135.75	770.812	1755.93	2406.7
BBB50_RS01105	fieF	CDF family cation-efflux transporter FieF	CDS	0.206411	0.408215	0.571123	139.819	80.0971	112.288	106.912	126.685	149.659
BBB50_RS01110	pfkA	6-phosphofructokinase	CDS	0.278594	0.0900222	0.204325	548.125	540.932	425.737	627.415	549.814	660.229
BBB50_RS01115	glpX	class II fructose-bisphosphatase	CDS	0.617748	0.0495105	0.134145	41.4147	76.2654	50.3464	112.736	74.3443	70.84
BBB50_RS01120	zapB	cell division protein ZapB	CDS	0.246464	0.0991787	0.219317	29.9991	32.6431	25.8839	35.3473	31.8047	37.8808
BBB50_RS01125	metF	methylenetetrahydrofolate reductase	CDS	0.275388	0.260005	0.427206	82.1214	123.498	94.4836	126.661	119.018	117.594
BBB50_RS01130		bifunctional aspartate kinase/homoserine dehydrogenase II	CDS	-0.468308	0.0348439	0.10517	363.971	250.313	342.924	193.071	257.105	241.676
BBB50_RS01135		O-succinylhomoserine (thiol)-lyase	CDS	-0.402516	0.0260978	0.0855377	141.766	144.794	155.154	133.155	111.883	89.1093
BBB50_RS01140	metJ	met regulon transcriptional regulator MetJ	CDS	-0.475053	0.0999293	0.220343	27.4328	42.0749	41.6685	34.7448	26.0038	19.2387
BBB50_RS01145		malate dehydrogenase	CDS	0.101552	0.650484	0.772195	135.04	176.11	159.118	209.004	165.224	130.346
BBB50_RS01150	rpmE	50S ribosomal protein L31	CDS	-0.152972	0.731305	0.833615	28.4947	62.5597	34.7113	56.2343	35.2719	21.6248
BBB50_RS01155	priA	primosomal protein N'	CDS	-0.184309	0.208555	0.366996	179.464	216.933	195.326	189.322	174.026	157.414
BBB50_RS01160	cytR	DNA-binding transcriptional regulator CytR	CDS	-0.386867	0.0461299	0.129328	460.428	334.61	290.333	294.025	270.306	265.687
BBB50_RS01165		SPOR domain-containing protein	CDS	-0.117684	0.363311	0.530195	96.1918	89.5289	80.1951	90.5105	77.7448	76.8055
BBB50_RS01170	hslV	ATP-dependent protease subunit HslV	CDS	0.365208	0.0176603	0.065192	173.623	209.785	188.294	226.276	249.17	260.99
BBB50_RS01175	hslU	HslU--HslV peptidase ATPase subunit	CDS	0.083347	0.544877	0.687975	309.283	322.157	304.322	284.854	349.318	357.257
BBB50_RS01180		1,4-dihydroxy-2-naphthoate polyprenyltransferase	CDS	-0.239434	0.0573647	0.149066	178.579	157.394	180.888	151.23	139.754	146.825
BBB50_RS01185	rraA	ribonuclease E activity regulator RraA	CDS	-0.0344053	0.809414	0.884627	236.187	308.23	255.323	292.017	254.971	233.921
BBB50_RS01190		MATE family efflux transporter	CDS	0.0388012	0.795118	0.876879	27.7868	23.6533	28.8014	27.7824	29.271	25.3533
BBB50_RS01195	tpiA	triose-phosphate isomerase	CDS	0.0628924	0.863395	0.921344	212.206	431.728	299.609	456.368	290.576	238.694
BBB50_RS01200		5-carboxymethyl-2-hydroxymuconate Delta-isomerase	CDS	0.287564	0.18203	0.333943	7.52189	10.0213	11.2961	13.0544	11.535	10.6633
BBB50_RS01205		DUF805 domain-containing protein	CDS	0.557496	0.0333112	0.101559	22.5657	26.8218	23.4152	40.9707	34.8051	31.3933
BBB50_RS01210		DUF3135 domain-containing protein	CDS	-3.55453	9.32745e-09	2.47539e-06	484.764	384.569	426.186	33.4728	37.4722	39.2976
BBB50_RS01215		transcriptional regulator	CDS	0.0364014	0.778422	0.865046	97.9616	85.4762	86.105	93.5231	94.1472	88.7364
BBB50_RS01220		co-chaperone GroES	CDS	0.239752	0.18103	0.332737	57.7858	84.0025	66.2806	93.59	72.8774	79.2663
BBB50_RS01225	groL	chaperonin GroEL	CDS	0.193978	0.348352	0.513532	468.393	659.493	523.886	730.645	613.624	545.244
BBB50_RS01230		hypothetical protein	CDS	-0.179476	0.291638	0.459048	1952.51	2126.44	1731.38	1735.5	1713.19	1681.97
BBB50_RS01235	epmB	EF-P beta-lysylation protein EpmB	CDS	-0.241839	0.0410682	0.118884	69.8209	71.8442	74.5096	62.3933	61.209	59.2073
BBB50_RS01240	efp	elongation factor P	CDS	0.140832	0.577618	0.713412	180.614	246.039	203.705	308.954	200.83	185.228
BBB50_RS01245	frdD	fumarate reductase subunit FrdD	CDS	0.19034	0.370762	0.537605	155.305	183.184	175.726	199.565	192.428	194.773
BBB50_RS01250	frdC	fumarate reductase subunit FrdC	CDS	0.105679	0.541956	0.685482	171.942	191.364	191.66	194.946	202.897	199.321
BBB50_RS01255		succinate dehydrogenase/fumarate reductase iron-sulfur subunit	CDS	0.157762	0.330541	0.499038	696.173	798.245	746.817	927.264	754.511	818.463
BBB50_RS01260	frdA	fumarate reductase (quinol) flavoprotein subunit	CDS	0.0692057	0.77537	0.862447	1367.13	1622.94	1112.63	1508.02	1089.96	1706.35
BBB50_RS01265	epmA	elongation factor P--(R)-beta-lysine ligase	CDS	0.388113	0.0203005	0.0715848	201.41	182.374	216.871	278.962	259.905	247.194
BBB50_RS01270		rhodanese-like domain-containing protein	CDS	0.201451	0.210931	0.369123	143.447	192.911	177.147	219.247	193.028	178.219
BBB50_RS01275	secB	protein-export chaperone SecB	CDS	-0.0227793	0.873277	0.927793	248.665	322.083	301.48	300.117	290.176	268.297
BBB50_RS01280	gpsA	NAD(P)H-dependent glycerol-3-phosphate dehydrogenase	CDS	0.252371	0.250017	0.417032	111.943	120.109	114.832	186.511	113.483	113.195
BBB50_RS01285	cysE	serine O-acetyltransferase	CDS	-0.107716	0.570744	0.707169	114.598	121.14	133.534	107.448	114.55	120.726
BBB50_RS01290		PadR family transcriptional regulator	CDS	-2.0541	2.93108e-07	1.4993e-05	962.006	839.288	857.085	186.979	222.499	230.64
BBB50_RS01295	ppc	phosphoenolpyruvate carboxylase	CDS	-0.391103	0.297381	0.464257	1720.92	865.594	1491.61	843.046	1169.77	1096.9
BBB50_RS01300	argE	acetylornithine deacetylase	CDS	-0.601167	0.0019405	0.0131691	239.373	199.248	224.427	149.088	160.157	127.81
BBB50_RS01305	argC	N-acetyl-gamma-glutamyl-phosphate reductase	CDS	0.167263	0.591194	0.725105	292.557	140.078	351.003	242.544	355.586	281.794
BBB50_RS01310	argB	acetylglutamate kinase	CDS	0.636696	0.162017	0.309764	293.442	81.4234	167.946	193.138	360.586	289.997
BBB50_RS01315		argininosuccinate synthase	CDS	0.454631	0.527509	0.673554	432.73	71.181	217.544	159.13	400.059	429.291
BBB50_RS01320	argH	argininosuccinate lyase	CDS	-0.0880379	0.878696	0.93049	172.03	36.9169	75.4073	56.1674	88.413	122.814
BBB50_RS01325		DUF3624 domain-containing protein	CDS	0.31967	0.0703257	0.173069	23.1851	22.8428	19.8243	24.7029	25.137	32.3627
BBB50_RS01330		dihydrolipoyl dehydrogenase	CDS	1.28186	0.000188748	0.00208448	210.525	174.563	221.135	423.431	472.67	577.98
BBB50_RS01335		glutathione peroxidase	CDS	0.275597	0.383401	0.547608	129.111	244.712	164.954	158.059	188.094	306.178
BBB50_RS01340	oxyR	DNA-binding transcriptional regulator OxyR	CDS	-0.8827	0.0048559	0.0251108	224.949	151.278	213.056	86.8285	117.017	115.73
BBB50_RS01345		penicillin-binding protein 1A	CDS	-0.487712	0.0680643	0.169111	663.697	1220.61	688.99	558.394	648.562	628.239
BBB50_RS01350	pilM	type IV pilus assembly protein PilM	CDS	-0.423041	0.0239264	0.080608	6.10601	6.26334	5.76028	4.88703	3.93391	4.69781
BBB50_RS01355		hypothetical protein	CDS	-0.211334	0.257935	0.425006	35.3972	29.9904	39.1998	26.4435	31.6047	32.2881
BBB50_RS01360		hypothetical protein	CDS	-0.195059	0.351929	0.517123	31.5035	18.2005	26.9312	21.4896	21.4698	23.9365
BBB50_RS01365		DUF2313 domain-containing protein	CDS	-0.282914	0.21814	0.37926	5.75204	5.9686	6.28394	4.41841	4.00059	6.41289
BBB50_RS01370		baseplate J/gp47 family protein	CDS	-0.0168069	0.953476	0.972251	22.8312	11.6424	17.8793	11.9163	19.9363	19.8352
BBB50_RS01375		phage GP46 family protein	CDS	-0.155955	0.53773	0.682284	13.9819	10.3161	12.7175	8.36821	10.4682	14.3917
BBB50_RS01380		phage baseplate assembly protein V	CDS	-0.197933	0.271384	0.438846	14.9553	15.9899	12.2687	12.318	13.3353	12.0055
BBB50_RS01385		contractile injection system protein, VgrG/Pvc8 family	CDS	0.122305	0.463232	0.618496	21.4153	16.7268	20.4228	17.205	23.3368	23.1908
BBB50_RS01390		DNA circularization N-terminal domain-containing protein	CDS	-0.113848	0.516635	0.663879	44.6004	34.0431	36.6563	29.4561	36.8054	40.267
BBB50_RS01405		phage tail assembly protein	CDS	-0.485735	0.0465377	0.12988	9.73422	6.70546	6.28394	4.68619	6.26759	5.21979
BBB50_RS01410		phage tail tube protein	CDS	-0.804789	0.0149633	0.0578891	7.25642	7.44232	5.23662	4.21758	3.73388	3.43015
BBB50_RS01415		phage tail sheath subtilisin-like domain-containing protein	CDS	-0.527914	0.00243612	0.0156024	55.1311	42.4434	52.6654	33.0711	36.2053	34.898
BBB50_RS01420		DUF2635 domain-containing protein	CDS	-1.5398	0.0330143	0.100738	1.94684	0.442118	1.57099	0.401674	0.200029	0.745684
BBB50_RS01425		hypothetical protein	CDS	-0.627243	0.018179	0.0662303	12.389	8.84237	15.1862	7.16318	8.93465	7.45684
BBB50_RS01430		phage virion morphogenesis protein	CDS	-0.947194	0.00301059	0.0182498	12.212	8.91605	14.4381	5.35565	7.46777	5.59263
BBB50_RS01435		DUF1320 domain-containing protein	CDS	-0.637834	0.00961075	0.0417532	16.5482	9.65292	13.0915	7.83264	8.13453	9.24649
BBB50_RS01440		hypothetical protein	CDS	-1.24195	0.000221193	0.00234451	21.6808	13.2635	17.7297	5.95816	7.9345	8.35167
BBB50_RS01445		Mu-like prophage major head subunit gpT family protein	CDS	-1.23733	1.33281e-05	0.000276135	64.9538	50.4752	66.8043	23.0962	28.0041	26.1735
BBB50_RS01450		phage protease	CDS	-1.2536	0.000110171	0.00138838	36.1051	22.9901	35.0854	10.9791	14.4021	14.0934
BBB50_RS01455		hypothetical protein	CDS	0.511138	0.168072	0.317985	3.18574	2.1369	3.44121	3.74896	4.33397	4.39954
BBB50_RS01460		hypothetical protein	CDS	0.0978322	0.606047	0.737717	8.49532	6.41071	9.05187	7.96653	8.93465	8.72451
BBB50_RS01465		tail needle knob protein	CDS	-0.273915	0.283591	0.452315	6.81395	4.8633	4.56334	3.54812	5.80085	4.0267
BBB50_RS01470		hypothetical protein	CDS	0.437557	0.168657	0.318684	2.56629	1.69479	1.27175	2.67783	2.80041	1.93878
BBB50_RS01475		phage minor head protein	CDS	-0.0673475	0.765563	0.856004	6.45998	5.23173	6.58318	4.08368	6.86768	6.48745
BBB50_RS01480		DUF935 domain-containing protein	CDS	-0.208149	0.323424	0.491372	18.849	14.2215	13.69	10.7782	13.2019	16.4796
BBB50_RS01485		terminase family protein	CDS	-0.179698	0.240036	0.405925	19.7339	14.5899	17.2808	14.4603	15.3356	15.7339
BBB50_RS01490		DUF3486 family protein	CDS	-0.192446	0.37964	0.544594	7.96436	5.08436	5.98471	6.09205	5.80085	4.69781
BBB50_RS01495		hypothetical protein	CDS	-0.361311	0.342003	0.50977	1.59287	1.25267	1.12213	0.736402	0.933471	1.4168
BBB50_RS01500		DUF2730 family protein	CDS	-0.990003	0.0182187	0.0662415	2.30081	1.25267	1.87022	0.669456	1.1335	0.894821
BBB50_RS01505		TraR/DksA C4-type zinc finger protein	CDS	-0.0450898	0.932179	0.961351	0.442464	0.81055	0.598471	0.267783	0.600088	0.96939
BBB50_RS01510		hypothetical protein	CDS	-0.468196	0.121941	0.252881	4.86711	3.38957	2.99235	1.94142	2.66706	3.50472
BBB50_RS01520		glycosyl hydrolase 108 family protein	CDS	-0.323203	0.176651	0.329065	12.92	15.032	11.6702	7.36402	10.4015	13.9443
BBB50_RS01525		Mor transcription activator family protein	CDS	0.518531	0.054496	0.144301	7.61039	5.9686	7.92974	8.63599	9.00133	13.1986
BBB50_RS01530		hypothetical protein	CDS	-0.289853	0.0940621	0.211392	182.915	141.92	169.816	140.05	138.287	126.244
BBB50_RS01535		regulatory protein GemA	CDS	0.289655	0.188688	0.34269	31.6804	17.5374	23.3404	27.7155	30.5378	30.3494
BBB50_RS01540		hypothetical protein	CDS	0.537051	0.109677	0.235913	3.98218	2.7264	2.91755	3.8159	4.534	5.59263
BBB50_RS01545		hypothetical protein	CDS	0.538319	0.133892	0.271332	4.60163	4.05275	3.59082	3.94979	5.06741	8.79908
BBB50_RS01555		hypothetical protein	CDS	0.974435	0.00202899	0.0135703	8.49532	5.52648	8.4534	12.0502	15.5356	16.5542
BBB50_RS01560		DUF3850 domain-containing protein	CDS	0.590164	0.07748	0.184295	7.96436	4.71593	5.16181	8.30126	9.66809	8.79908
BBB50_RS01570		hypothetical protein	CDS	0.00756638	0.987924	0.995363	0.796436	0.736864	0.748089	0.602511	0.800118	0.894821
BBB50_RS01575		hypothetical protein	CDS	0.924407	0.113137	0.241107	1.06191	1.1053	1.19694	1.33891	4.06727	0.96939
BBB50_RS01580		hypothetical protein	CDS	1.17321	0.0163944	0.0618347	8.05285	2.35796	5.38624	10.5105	11.2016	13.7206
BBB50_RS01585		DUF3164 family protein	CDS	0.723883	0.0241435	0.0811124	24.6895	14.1478	16.9068	26.8452	31.3379	33.7795
BBB50_RS01595		hypothetical protein	CDS	0.54377	0.197697	0.353902	10.5307	3.46326	7.70531	8.30126	9.73477	13.4969
BBB50_RS01600		hypothetical protein	CDS	0.593114	0.0850176	0.197178	13.8934	7.73707	11.745	13.59	16.2024	20.5063
BBB50_RS01605		hypothetical protein	CDS	0.542302	0.144936	0.287183	6.10601	2.57902	3.74044	4.68619	6.66765	6.63659
BBB50_RS01610		AAA family ATPase	CDS	0.521447	0.215089	0.375216	42.7421	17.39	38.751	33.9414	49.5406	58.3871
BBB50_RS01615		transposase domain-containing protein	CDS	0.292889	0.454866	0.611606	153.358	54.3805	110.642	106.644	134.753	148.54
BBB50_RS01620		helix-turn-helix transcriptional regulator	CDS	0.254262	0.504782	0.653979	12.1235	5.52648	10.6977	8.83682	10.4682	14.4663
BBB50_RS01625		XRE family transcriptional regulator	CDS	-0.407959	0.0337626	0.102676	106.634	88.2763	111.091	88.1005	75.6111	66.8879
BBB50_RS01630	pilM	type IV pilus assembly protein PilM	CDS	-0.0942215	0.762999	0.854719	2.21232	1.54741	2.09465	1.53975	2.13365	1.78964
BBB50_RS01635		PilN domain-containing protein	CDS	-4.66156	0.0273065	0.0881444	0.530957	0	38.4517	0.602511	0.466735	0.447411
BBB50_RS01640		type 4a pilus biogenesis protein PilO	CDS	0.771982	0.255678	0.423018	0.884929	0.442118	0.822897	0.602511	0.866794	2.23705
BBB50_RS01645		pilus assembly protein PilP	CDS	1.71769	0.0392479	0.114828	0.61945	0.589491	0.374044	0.468619	1.33353	3.50472
BBB50_RS01650		type IV pilus secretin PilQ family protein	CDS	0.429251	0.0227872	0.0778544	35.4856	25.2744	33.4396	36.7532	42.9397	47.1273
BBB50_RS01655	aroK	shikimate kinase AroK	CDS	0.227893	0.183437	0.33533	139.022	171.026	151.937	217.506	169.492	154.058
BBB50_RS01660	aroB	3-dehydroquinate synthase	CDS	-0.0169728	0.899094	0.942514	263.886	276.84	278.588	300.921	275.774	233.026
BBB50_RS01665		AAA family ATPase	CDS	0.276487	0.0184823	0.0669984	334.857	322.452	339.557	398.929	397.725	410.798
BBB50_RS01670		Dam family site-specific DNA-(adenine-N6)-methyltransferase	CDS	0.06653	0.571399	0.707361	41.0607	42.5907	41.0701	40.5021	44.4065	45.7105
BBB50_RS01675	rpe	ribulose-phosphate 3-epimerase	CDS	-0.00390515	0.989321	0.995363	91.5901	148.552	117.151	164.017	108.216	84.1132
BBB50_RS01680		phosphoglycolate phosphatase	CDS	-0.111216	0.650061	0.772195	42.2111	63.2966	48.5509	49.0042	51.7409	41.9075
BBB50_RS01685	trpS	tryptophan--tRNA ligase	CDS	-0.33554	0.0924695	0.208459	156.986	194.753	187.621	173.188	130.019	124.231
BBB50_RS01690		ABC transporter substrate-binding protein	CDS	2.49622	1.56229e-07	9.72387e-06	16.3712	13.4846	13.0167	85.2218	78.0782	78.5206
BBB50_RS01695	xds	GlyGly-anchored extracellular endonuclease Xds	CDS	-0.973574	0.000280837	0.00281225	1302.7	958.807	968.849	596.62	559.949	488.423
BBB50_RS01700	rimO	30S ribosomal protein S12 methylthiotransferase RimO	CDS	0.738623	0.00754349	0.0350579	34.0698	45.0224	29.7739	71.431	57.6085	52.6453
BBB50_RS01705		aminodeoxychorismate/anthranilate synthase component II	CDS	0.014062	0.939573	0.966004	8.6723	9.35817	9.12668	9.43934	8.60127	9.39562
BBB50_RS01710		aspartate aminotransferase family protein	CDS	-0.151617	0.615675	0.745183	5184.8	3153.7	4747.15	3488	4225.76	4066.44
BBB50_RS01715	astA	arginine N-succinyltransferase	CDS	-0.343497	0.460072	0.61632	2654.26	1340.65	2275.09	1030.43	1803.73	2107.38
BBB50_RS01720	astD	succinylglutamate-semialdehyde dehydrogenase	CDS	-0.433748	0.281521	0.449962	3253.97	1723.82	2550.98	1133.26	2037.5	2403.04
BBB50_RS01725		DUF1338 domain-containing protein	CDS	-0.564499	0.0506886	0.136716	437.774	307.935	366.189	183.163	251.77	316.916
BBB50_RS01730	crp	cAMP-activated global transcriptional regulator CRP	CDS	0.000541236	0.998062	0.998889	332.91	474.614	432.395	508.988	385.723	345.699
BBB50_RS01735		phosphoribulokinase	CDS	-0.482704	0.00671554	0.0322008	131.943	134.92	147.149	107.582	102.482	86.2011
BBB50_RS01740		YheU family protein	CDS	-0.37516	0.160943	0.308524	2.92026	3.38957	2.5435	2.00837	2.00029	2.8336
BBB50_RS01745		hydrolase	CDS	-0.0622878	0.687601	0.801465	93.8024	132.857	100.917	101.423	108.616	103.725
BBB50_RS01750		TIGR02444 family protein	CDS	-0.517549	0.00165929	0.0116343	143.889	151.573	136.601	89.8411	101.548	110.436
BBB50_RS01755		ABC transporter ATP-binding protein	CDS	0.187583	0.279479	0.448081	67.697	88.0552	70.6944	89.908	87.5462	80.4594
BBB50_RS01760	kefG	glutathione-regulated potassium-efflux system ancillary protein KefG	CDS	-0.0154953	0.929241	0.958932	162.119	131.088	146.775	131.615	147.355	156.295
BBB50_RS01765	kefB	glutathione-regulated potassium-efflux system protein KefB	CDS	-0.0487972	0.747223	0.845241	243.178	202.564	221.21	183.364	228.367	233.026
BBB50_RS01770		YheV family putative zinc ribbon protein	CDS	-0.344786	0.219423	0.380761	52.4763	35.2958	43.6884	29.0544	33.2049	41.2364
BBB50_RS01775	slyD	peptidylprolyl isomerase	CDS	-0.14772	0.280508	0.449333	337.512	393.485	369.78	327.833	335.116	330.711
BBB50_RS01780		isoaspartyl peptidase/L-asparaginase family protein	CDS	-0.13293	0.682264	0.798466	12.1235	20.1164	16.5328	17.7406	17.2025	9.54476
BBB50_RS01785		adenylosuccinate synthase	CDS	0.378445	0.0611126	0.156671	738.65	901.995	834.942	1260.65	1062.96	894.523
BBB50_RS01790		tetratricopeptide repeat protein	CDS	-0.331896	0.114286	0.242698	520.073	299.609	422.221	325.088	337.983	323.552
BBB50_RS01795		DUF3413 domain-containing protein	CDS	0.642559	0.0551218	0.144794	95.6608	61.086	98.5981	120.234	123.418	154.953
BBB50_RS01800	rnr	ribonuclease R	CDS	-0.237586	0.374218	0.539913	2930.09	1764.94	2463.9	1615.8	2109.44	2346.67
BBB50_RS01805	rlmB	23S rRNA (guanosine(2251)-2'-O)-methyltransferase RlmB	CDS	-0.0898958	0.677492	0.795307	490.162	328.862	415.862	289.54	391.258	479.475
BBB50_RS01810	rpsJ	30S ribosomal protein S10	CDS	-0.35082	0.301368	0.469067	1020.23	1741.14	1510.17	1502.93	1065.22	781.328
BBB50_RS01815	rplC	50S ribosomal protein L3	CDS	-0.38789	0.287395	0.455699	1032.71	1918.79	1474.03	1445.29	1101.16	835.763
BBB50_RS01820	rplD	50S ribosomal protein L4	CDS	-0.355604	0.289316	0.456186	1106.96	1758.53	1518.84	1356.39	1150.44	919.727
BBB50_RS01825	rplW	50S ribosomal protein L23	CDS	-0.316062	0.277989	0.446932	487.153	689.926	574.233	502.628	504.674	399.463
BBB50_RS01830	rplB	50S ribosomal protein L2	CDS	-0.130136	0.480095	0.635394	2510.28	3171.61	3012.93	2677.09	2802.61	2465.16
BBB50_RS01835	rpsS	30S ribosomal protein S19	CDS	-0.159533	0.319167	0.486365	1019.61	934.638	895.986	905.775	884.864	761.195
BBB50_RS01840	rplV	50S ribosomal protein L22	CDS	-0.166103	0.286364	0.455094	937.405	1116.5	1041.41	931.482	953.274	873.942
BBB50_RS01845	rpsC	30S ribosomal protein S3	CDS	-0.0809736	0.637633	0.765371	2733.1	2960.57	3092.37	2626.01	2926.16	2754.33
BBB50_RS01850	rplP	50S ribosomal protein L16	CDS	0.00971469	0.956958	0.975089	1692.16	1784.24	1784.86	1626.51	1584.5	2085.83
BBB50_RS01855	rpmC	50S ribosomal protein L29	CDS	-0.114983	0.333537	0.501274	693.43	709.895	715.921	686.862	675.566	594.46
BBB50_RS01860	rpsQ	30S ribosomal protein S17	CDS	-0.183712	0.270151	0.437773	153.712	183.626	169.143	161.54	155.156	129.227
BBB50_RS01865	rplN	50S ribosomal protein L14	CDS	0.442826	0.0961286	0.214573	1084.21	1464.44	1173.68	1988.75	1514.82	1556.09
BBB50_RS01870	rplX	50S ribosomal protein L24	CDS	0.555289	0.0251257	0.0831788	1047.76	1456.71	1096.85	1910.76	1675.45	1705.83
BBB50_RS01875	rplE	50S ribosomal protein L5	CDS	0.434868	0.0558566	0.146406	2244.89	2495.68	2186.29	3126.36	2926.76	3310.54
BBB50_RS01880	rpsN	30S ribosomal protein S14	CDS	0.284551	0.287616	0.455699	719.801	980.839	758.861	1136.94	939.338	919.503
BBB50_RS01885	rpsH	30S ribosomal protein S8	CDS	0.169485	0.302565	0.470123	1350.58	1560.38	1344.17	1622.23	1528.96	1634.39
BBB50_RS01890	rplF	50S ribosomal protein L6	CDS	0.140859	0.417167	0.579177	2192.41	2673.42	2437.87	2720.67	2622.39	2709.74
BBB50_RS01895	rplR	50S ribosomal protein L18	CDS	0.281577	0.116758	0.245549	851.744	1058.73	871.074	1106.01	1255.98	1019.05
BBB50_RS01900	rpsE	30S ribosomal protein S5	CDS	0.0396157	0.817204	0.888799	2013.83	1788.52	1913.76	1901.99	1940.29	2032.96
BBB50_RS01905	rpmD	50S ribosomal protein L30	CDS	0.10602	0.479649	0.635263	399.368	442.487	445.337	437.222	465.469	482.682
BBB50_RS01910	rplO	50S ribosomal protein L15	CDS	0.0645703	0.62488	0.752805	2057.64	1899.56	2020.36	1852.12	2156.78	2242.27
BBB50_RS01915	secY	preprotein translocase subunit SecY	CDS	0.117129	0.455535	0.612051	7298.18	6008.61	6493.48	6153.78	7386.55	7934.53
BBB50_RS01920	rpmJ	50S ribosomal protein L36	CDS	0.117942	0.361911	0.528524	219.551	219.806	210.362	203.582	256.904	244.584
BBB50_RS01925	rpsM	30S ribosomal protein S13	CDS	0.173736	0.322378	0.489987	1186.78	1567.75	1367.95	1670.96	1584.77	1394.36
BBB50_RS01930	rpsK	30S ribosomal protein S11	CDS	0.138714	0.596308	0.729044	1257.75	2132.63	1420.92	1891.82	1738.12	1666.98
BBB50_RS01935	rpsD	30S ribosomal protein S4	CDS	0.107599	0.68467	0.79958	993.686	1533.12	1266.44	1539.08	1312.33	1235.6
BBB50_RS01940	rpoA	DNA-directed RNA polymerase subunit alpha	CDS	0.119447	0.619339	0.748702	2696.29	3687.78	3294.06	3790.6	3459.18	3263.79
BBB50_RS01945	rplQ	50S ribosomal protein L17	CDS	0.373506	0.223658	0.384976	350.255	491.636	418.705	547.147	538.679	547.332
BBB50_RS01950		DUF2780 domain-containing protein	CDS	-0.222722	0.334566	0.502195	15.7517	18.9374	17.5053	18.7448	15.669	10.2904
BBB50_RS01955		FKBP-type peptidyl-prolyl cis-trans isomerase	CDS	-0.223109	0.223991	0.385184	257.691	278.682	269.836	261.423	223.9	205.361
BBB50_RS01960		OapA family protein	CDS	0.375207	0.00660896	0.0319082	125.306	117.235	114.458	161.138	142.021	159.875
BBB50_RS01965		DMT family transporter	CDS	1.55507	7.24727e-06	0.000170593	49.4675	52.2436	44.6609	129.941	158.09	142.127
BBB50_RS01970		GNAT family N-acetyltransferase	CDS	1.57272	5.8719e-05	0.000834004	87.254	63.8124	78.1004	203.314	247.17	231.162
BBB50_RS01975	dbpA	ATP-dependent RNA helicase DbpA	CDS	1.42713	2.83167e-05	0.000491138	10.1767	9.57923	11.5954	25.7071	25.8705	32.8101
BBB50_RS01980		Crp/Fnr family transcriptional regulator	CDS	0.147048	0.453012	0.610019	10.8846	13.0425	13.7648	15.6653	11.8684	14.2426
BBB50_RS01985	cpdB	2',3'-cyclic-nucleotide 2'-phosphodiesterase	CDS	-0.785504	0.000238855	0.00248095	314.238	313.093	329.757	209.607	190.961	154.655
BBB50_RS01990	cobA	uroporphyrinogen-III C-methyltransferase	CDS	1.80804	0.0165003	0.0619831	5.57505	30.8009	7.48089	34.9456	69.6769	49.588
BBB50_RS01995	cysD	sulfate adenylyltransferase subunit CysD	CDS	1.10545	0.0178881	0.0655905	11.858	32.422	18.8518	26.5774	59.7421	49.8117
BBB50_RS02000	cysN	sulfate adenylyltransferase subunit CysN	CDS	0.722789	0.0417907	0.119882	37.6095	45.0961	46.7555	36.954	85.0125	91.7938
BBB50_RS02005	cysC	adenylyl-sulfate kinase	CDS	0.279892	0.31919	0.486365	10.4422	12.6004	13.9893	9.17155	17.0025	18.8658
BBB50_RS02010		TIGR03899 family protein	CDS	0.497442	0.0194593	0.0694195	26.1939	34.5589	33.5144	52.6862	40.4059	40.0433
BBB50_RS02015		DUF3299 domain-containing protein	CDS	-0.0811505	0.675002	0.79432	16.4597	18.8637	17.7297	14.4603	18.336	17.3744
BBB50_RS02020		ABC transporter permease	CDS	-0.28651	0.105684	0.229647	23.8931	28.2219	24.0136	22.0251	19.6696	20.73
BBB50_RS02025		ABC transporter ATP-binding protein	CDS	-0.144195	0.560815	0.698576	6.37149	6.55809	10.174	8.83682	6.33427	5.74177
BBB50_RS02030		DUF2796 domain-containing protein	CDS	-0.266579	0.0607106	0.155751	18.849	21.2954	19.3755	16.5356	16.4691	16.4796
BBB50_RS02035		DUF2607 domain-containing protein	CDS	0.32399	0.13929	0.278457	13.1854	18.2005	13.9144	20.2176	20.3363	16.1814
BBB50_RS02040		YtfJ family protein	CDS	0.32461	0.12577	0.259486	164.243	132.709	162.784	203.247	193.428	179.039
BBB50_RS02045	msrA	peptide-methionine (S)-S-oxide reductase MsrA	CDS	1.42866	0.00027763	0.00280676	471.933	352.074	467.481	1159.36	1245.18	1072.07
BBB50_RS02050		autotransporter assembly complex family protein	CDS	0.342035	0.287927	0.455699	346.273	471.593	335.144	350.996	345.384	765.221
BBB50_RS02055		translocation/assembly module TamB domain-containing protein	CDS	-0.157274	0.549902	0.690952	251.054	369.169	210.288	180.419	263.705	300.66
BBB50_RS02060		gamma-glutamylcyclotransferase	CDS	-0.348395	0.0247021	0.0823487	41.5032	39.1275	40.3968	28.9205	29.5377	36.6131
BBB50_RS02065	ppa	inorganic diphosphatase	CDS	-0.130234	0.513095	0.660735	302.646	385.453	347.936	360.168	317.18	269.267
BBB50_RS02070	fbp	class 1 fructose-bisphosphatase	CDS	-0.186734	0.283528	0.452315	906.61	1026.97	909.601	918.762	804.985	774.244
BBB50_RS02080	mpl	UDP-N-acetylmuramate:L-alanyl-gamma-D-glutamyl- meso-diaminopimelate ligase	CDS	0.00161507	0.989128	0.995363	195.835	228.796	196.897	211.414	219.099	191.715
BBB50_RS02085		UbiX family flavin prenyltransferase	CDS	-0.0457406	0.740636	0.840314	56.37	66.023	50.1967	51.2804	54.2747	61.6681
BBB50_RS02090	thiB	thiamine ABC transporter substrate binding subunit	CDS	-0.314082	0.0392902	0.114828	41.5032	35.8853	40.4716	33.4059	28.8709	32.5118
BBB50_RS02095	thiP	thiamine/thiamine pyrophosphate ABC transporter permease ThiP	CDS	0.339196	0.0413017	0.119251	14.8668	16.5794	17.5801	20.3515	21.2698	20.4318
BBB50_RS02100	thiQ	thiamine ABC transporter ATP-binding protein	CDS	0.34774	0.245087	0.411124	3.45122	5.52648	3.44121	5.02092	4.73403	6.11461
BBB50_RS02105	yjgA	ribosome biogenesis factor YjgA	CDS	-0.00804799	0.961385	0.977017	279.195	218.554	292.054	238.661	255.704	291.041
BBB50_RS02110	pmbA	metalloprotease PmbA	CDS	-0.265577	0.147329	0.290266	795.905	568.196	664.303	511.331	549.481	626.524
BBB50_RS02115	mgtE	magnesium transporter	CDS	0.0113893	0.936449	0.963965	162.738	184.732	186.947	211.615	174.026	153.014
BBB50_RS02120		HPr family phosphocarrier protein	CDS	0.20793	0.30737	0.474457	16.5482	11.9372	13.5404	17.272	16.6691	14.5408
BBB50_RS02125	rapZ	RNase adapter RapZ	CDS	-0.00367079	0.98411	0.993704	131.146	145.752	128.447	158.059	141.021	105.216
BBB50_RS02130	ptsN	PTS IIA-like nitrogen regulatory protein PtsN	CDS	0.153385	0.228906	0.391408	125.925	129.983	132.187	157.054	141.621	132.956
BBB50_RS02135	hpf	ribosome hibernation promoting factor	CDS	0.137124	0.343762	0.511178	266.718	246.997	302.078	289.138	324.114	283.882
BBB50_RS02140		RNA polymerase factor sigma-54	CDS	0.171733	0.192791	0.347869	1026.07	908.921	1050.99	1071.67	1118.3	1173.48
BBB50_RS02145	lptB	LPS export ABC transporter ATP-binding protein	CDS	-0.725124	0.00327167	0.0192217	106.191	131.162	117.525	74.5105	74.5443	65.6202
BBB50_RS02150	lptA	lipopolysaccharide transport periplasmic protein LptA	CDS	-0.898068	4.81301e-05	0.000720956	76.7233	66.3914	75.8562	42.2427	37.2055	38.0299
BBB50_RS02155	lptC	LPS export ABC transporter periplasmic protein LptC	CDS	-0.758538	0.000474774	0.00420796	84.8647	78.8444	83.3371	44.385	51.0742	50.5574
BBB50_RS02160	kdsC	3-deoxy-manno-octulosonate-8-phosphatase KdsC	CDS	-0.371158	0.01728	0.0639836	68.6705	67.7915	72.8638	46.795	53.5412	61.519
BBB50_RS02165	kdsD	arabinose-5-phosphate isomerase KdsD	CDS	-0.200806	0.536795	0.682048	99.7315	126.814	105.181	109.255	95.4807	83.8895
BBB50_RS02170		calcium/sodium antiporter	CDS	-0.0907441	0.594789	0.728075	116.191	136.836	122.612	132.084	116.484	104.172
BBB50_RS02180	mlaF	phospholipid ABC transporter ATP-binding protein MlaF	CDS	-0.217114	0.283134	0.452141	167.694	279.198	186.498	190.326	178.626	175.982
BBB50_RS02185	mlaE	lipid asymmetry maintenance ABC transporter permease subunit MlaE	CDS	-0.222612	0.308692	0.475126	185.658	262.25	164.879	165.757	177.559	181.872
BBB50_RS02190	mlaD	outer membrane lipid asymmetry maintenance protein MlaD	CDS	-0.553512	0.0305155	0.0949471	97.8731	179.868	119.545	85.6904	94.2139	90.8244
BBB50_RS02195	mlaC	phospholipid-binding protein MlaC	CDS	-0.585872	0.0168815	0.0630281	253.444	408.075	255.098	179.682	201.23	229.82
BBB50_RS02200		lipid asymmetry maintenance protein MlaB	CDS	-0.910063	0.011744	0.0481038	299.283	265.639	155.902	96.067	129.952	157.563
BBB50_RS02205	ibaG	BolA family iron metabolism protein IbaG	CDS	-0.728968	0.00735387	0.0342645	73.2721	118.34	70.4699	48.2678	51.941	57.9397
BBB50_RS02210	murA	UDP-N-acetylglucosamine 1-carboxyvinyltransferase	CDS	-0.501276	0.115907	0.244707	393.528	786.897	384.592	327.565	381.656	396.48
BBB50_RS02215		1-acylglycerol-3-phosphate O-acyltransferase	CDS	0.000143765	0.99955	0.99955	23.5391	29.1798	19.5999	29.523	19.4695	23.3399
BBB50_RS02220		RidA family protein	CDS	0.131463	0.704362	0.815494	81.325	125.783	103.236	144.736	106.882	88.3636
BBB50_RS02225	pyrI	aspartate carbamoyltransferase regulatory subunit	CDS	0.339162	0.254079	0.420949	43.3615	62.486	57.3036	85.2218	66.4765	54.7332
BBB50_RS02230	pyrB	aspartate carbamoyltransferase	CDS	0.281604	0.482731	0.637713	49.379	105.666	64.7097	137.172	70.8771	59.1328
BBB50_RS02240	argF	ornithine carbamoyltransferase	CDS	0.457555	0.472223	0.627956	102.209	20.4111	32.0182	40.1004	102.282	69.6469
BBB50_RS02245		PhoH family protein	CDS	1.02593	0.00384489	0.0215088	543.258	326.799	437.707	796.251	899.999	966.631
BBB50_RS02255	rapA	RNA polymerase-associated protein RapA	CDS	0.958255	0.00134917	0.00980109	60.9716	75.6759	61.6425	151.632	114.083	119.608
BBB50_RS02260		pseudouridine synthase	CDS	0.685032	0.00182342	0.0125902	12.92	11.6424	13.6152	22.7615	18.9361	19.6861
BBB50_RS02265		D-2-hydroxyacid dehydrogenase	CDS	0.657432	0.189161	0.342854	38.9369	45.6856	37.6289	124.251	37.6722	30.8713
BBB50_RS02270		valine--tRNA ligase	CDS	-0.0880953	0.640729	0.766733	412.111	528.773	438.904	471.163	421.329	405.578
BBB50_RS02275		DNA polymerase III subunit chi	CDS	0.0862712	0.700531	0.812356	26.0169	28.9587	26.9312	22.4937	28.9376	35.5691
BBB50_RS02280	pepA	leucyl aminopeptidase	CDS	-0.247525	0.0952138	0.213319	658.918	765.012	731.257	642.009	628.893	544.499
BBB50_RS02285	lptF	LPS export ABC transporter permease LptF	CDS	0.0114785	0.949563	0.970743	188.401	187.606	219.414	219.381	200.563	180.232
BBB50_RS02290	lptG	LPS export ABC transporter permease LptG	CDS	0.0251776	0.84219	0.907802	96.1033	88.2026	90.6683	88.3682	97.481	93.9562
BBB50_RS02295		RDD family protein	CDS	-0.0307613	0.88059	0.931196	4.42464	4.49487	5.23662	4.82009	4.93406	4.10126
BBB50_RS02305		HD-GYP domain-containing protein	CDS	-0.522928	0.0117964	0.0482096	106.368	118.193	120.966	96.067	77.278	67.1116
BBB50_RS02345		DUF547 domain-containing protein	CDS	1.36532	4.02161e-05	0.000636609	357.954	421.191	322.95	1173.89	866.594	798.926
BBB50_RS02350	leuD	3-isopropylmalate dehydratase small subunit	CDS	-0.34679	0.200566	0.357449	92.1211	51.7278	76.4546	41.908	64.4762	66.8133
BBB50_RS02355	leuC	3-isopropylmalate dehydratase large subunit	CDS	-0.306563	0.218556	0.37962	289.903	164.984	270.135	158.996	207.297	219.902
BBB50_RS02360	leuB	3-isopropylmalate dehydrogenase	CDS	-0.289585	0.177988	0.330197	349.901	263.208	374.119	223.732	302.445	281.496
BBB50_RS02365	leuA	2-isopropylmalate synthase	CDS	-0.354936	0.19488	0.349654	436.712	298.946	419.154	270.795	315.513	316.618
BBB50_RS02370		TetR/AcrR family transcriptional regulator	CDS	-0.175855	0.544249	0.687662	14.6013	25.4955	18.403	24.0335	13.4686	14.3171
BBB50_RS02375		phosphatase PAP2 family protein	CDS	0.0311705	0.890846	0.938482	8.84929	5.82122	9.2763	8.90377	8.73462	6.78573
BBB50_RS02380		glycosyltransferase family protein	CDS	0.819433	0.000289637	0.00288444	15.0438	17.0952	19.8992	31.1967	30.1378	30.5731
BBB50_RS02385	leuO	transcriptional regulator LeuO	CDS	-0.326384	0.159868	0.307275	387.156	418.318	429.552	446.996	297.244	240.707
BBB50_RS02390		long-chain fatty acid--CoA ligase	CDS	-0.105737	0.865509	0.923057	74.511	109.277	79.9707	85.1549	73.8775	86.1266
BBB50_RS02395		acetolactate synthase 3 large subunit	CDS	-0.967211	0.00571656	0.0285434	943.334	711.884	952.466	406.025	495.34	432.422
BBB50_RS02400	ilvN	acetolactate synthase small subunit	CDS	-0.970172	0.0304489	0.0949073	202.206	99.845	181.037	68.0837	89.2131	89.2584
BBB50_RS02405	serA	phosphoglycerate dehydrogenase	CDS	-0.0401242	0.829877	0.898972	1142.53	979.513	1163.35	1038.39	1139.83	1017.04
BBB50_RS02410	rpiA	ribose-5-phosphate isomerase RpiA	CDS	0.429355	0.067124	0.167694	43.7155	56.5175	43.3143	81.6737	55.2081	56.4483
BBB50_RS02415		5-formyltetrahydrofolate cyclo-ligase	CDS	0.411012	0.0146322	0.0569727	41.7686	35.1484	39.1998	49.8745	48.8072	55.7026
BBB50_RS02425		cell division protein ZapA	CDS	0.279634	0.0548783	0.144491	161.323	141.846	141.613	203.448	167.691	168.748
BBB50_RS02430		YecA family protein	CDS	-0.424497	0.148743	0.29193	68.6705	67.7915	107.426	63.2636	60.6756	57.7905
BBB50_RS02435	ubiH	2-octaprenyl-6-methoxyphenyl hydroxylase	CDS	0.230393	0.130385	0.266129	186.278	154.815	177.821	196.419	225.3	187.018
BBB50_RS02440		FAD-dependent 2-octaprenylphenol hydroxylase	CDS	-0.0242173	0.868672	0.925013	162.296	124.088	156.425	126.661	152.689	156.072
BBB50_RS02445		DUF1107 domain-containing protein	CDS	0.523526	0.044109	0.124886	620.689	591.923	700.884	867.95	939.138	943.515
BBB50_RS02450	ygfZ	tRNA-modifying protein YgfZ	CDS	-0.0109391	0.946217	0.969532	196.454	211.996	224.427	254.594	208.097	165.393
BBB50_RS02455		succinate dehydrogenase assembly factor 2	CDS	0.299408	0.140567	0.279975	22.3887	17.7584	16.9816	27.7155	17.8693	24.6822
BBB50_RS02460		hypothetical protein	CDS	-0.00115262	0.994779	0.997531	23.0966	23.506	20.1984	18.0753	22.0699	26.6209
BBB50_RS02465	nadB	L-aspartate oxidase	CDS	-0.405758	0.0324064	0.0992171	1082.8	858.667	1037.97	716.921	777.648	754.409
BBB50_RS02475	rpoE	RNA polymerase sigma factor RpoE	CDS	-0.308223	0.082419	0.19263	894.574	802.297	724	657.205	674.633	623.318
BBB50_RS02480		sigma-E factor negative regulatory protein	CDS	-0.0968343	0.650813	0.772195	1187.93	907.595	1208.91	854.293	1044.02	1191.6
BBB50_RS02485	rseB	sigma-E factor regulatory protein RseB	CDS	-0.211584	0.101667	0.22336	481.224	465.477	438.006	392.301	399.792	403.714
BBB50_RS02490		SoxR reducing system RseC family protein	CDS	-0.115013	0.300697	0.468426	208.755	209.564	198.169	188.988	188.094	192.163
BBB50_RS02495	lepA	translation elongation factor 4	CDS	-0.236859	0.380941	0.545599	295.743	487.73	296.467	341.557	285.575	289.326
BBB50_RS02500	lepB	signal peptidase I	CDS	-0.00785156	0.981349	0.991469	34.7777	70.8863	50.7952	53.8912	50.9408	50.8557
BBB50_RS02505	rnc	ribonuclease III	CDS	-0.0416686	0.877279	0.930409	22.3002	30.5062	19.8243	26.3766	22.87	21.3266
BBB50_RS02510	era	GTPase Era	CDS	1.02241	0.00157993	0.011186	69.2014	99.0345	76.4546	166.025	174.292	156.817
BBB50_RS02515	recO	DNA repair protein RecO	CDS	0.54266	0.00297332	0.0180844	16.8136	19.3795	17.2808	27.2469	23.4701	27.2175
BBB50_RS02520	pdxJ	pyridoxine 5'-phosphate synthase	CDS	0.267144	0.31903	0.486365	86.0151	114.803	92.763	131.347	107.082	114.91
BBB50_RS02525	acpS	holo-ACP synthase	CDS	0.167509	0.431926	0.591959	27.5213	31.0957	23.7144	33.1381	31.8047	27.5158
BBB50_RS02530		hypothetical protein	CDS	1.60199	1.38362e-05	0.000281636	148.845	122.172	156.575	391.364	447.999	458.671
BBB50_RS02535		hypothetical protein	CDS	1.35154	0.000121749	0.00149607	24.955	17.0952	22.5923	41.908	58.2086	64.8
BBB50_RS02540		GGDEF domain-containing protein	CDS	1.36338	1.92439e-06	5.96232e-05	54.5116	46.4961	50.1219	115.816	132.019	141.009
BBB50_RS02545	barA	two-component sensor histidine kinase BarA	CDS	-0.395939	0.135736	0.273357	176.543	253.555	172.958	152.971	140.954	164.423
BBB50_RS02550	rlmD	23S rRNA (uracil(1939)-C(5))-methyltransferase RlmD	CDS	0.0372654	0.766637	0.856149	220.701	245.228	233.628	228.954	247.77	241.154
BBB50_RS02555	relA	GTP diphosphokinase	CDS	-0.0141249	0.924035	0.95731	398.395	477.119	367.311	369.071	401.659	460.013
BBB50_RS02560	mazG	nucleoside triphosphate pyrophosphohydrolase	CDS	0.42068	0.00320029	0.0190807	61.1486	62.6334	67.2532	87.431	80.6119	87.6925
BBB50_RS02565		CTP synthase	CDS	0.207599	0.308219	0.474813	746.791	894.037	821.476	1212.39	816.72	814.287
BBB50_RS02570	eno	phosphopyruvate hydratase	CDS	0.045484	0.764389	0.855291	2709.83	2310.66	2541.48	2567.16	2630.45	2606.54
BBB50_RS02575		multifunctional CCA addition/repair protein	CDS	0.164604	0.178953	0.330971	30.2646	33.8957	33.4396	38.7615	35.6052	35.0472
BBB50_RS02580		ExeA family protein	CDS	-0.0619101	0.783838	0.8692	81.4134	115.614	89.0973	113.607	78.3449	82.1744
BBB50_RS02585		general secretion pathway protein GspB	CDS	-0.0498163	0.934936	0.963098	22.1232	24.6112	21.6946	19.8159	25.3371	20.9537
BBB50_RS02590		TIGR04211 family SH3 domain-containing protein	CDS	-0.434221	0.188941	0.34269	64.4228	126.52	75.4073	80.2009	57.0751	59.8785
BBB50_RS02595		inorganic phosphate transporter	CDS	-0.0363102	0.860754	0.919714	94.5989	112.003	102.713	114.142	99.348	88.1399
BBB50_RS02600		TIGR00153 family protein	CDS	-0.168453	0.240217	0.405925	299.017	321.715	316.965	327.364	269.706	237.277
BBB50_RS02605		inorganic triphosphatase	CDS	0.03217	0.788273	0.872116	474.322	516.542	514.311	565.356	513.076	460.684
BBB50_RS02610		methyl-accepting chemotaxis protein	CDS	-0.538269	0.0276681	0.0888465	346.981	226.291	348.609	219.783	217.299	197.681
BBB50_RS02615	glnE	bifunctional [glutamate--ammonia ligase]-adenylyl-L-tyrosine phosphorylase/[glutamate--ammonia-ligase] adenylyltransferase	CDS	-0.360084	0.0126019	0.0506453	179.464	153.562	187.471	134.561	138.22	132.732
BBB50_RS02620	hldE	bifunctional D-glycero-beta-D-manno-heptose-7-phosphate kinase/D-glycero-beta-D-manno-heptose 1-phosphate adenylyltransferase HldE	CDS	-0.161651	0.460806	0.616388	265.744	351.189	276.045	309.289	251.17	237.873
BBB50_RS02625	tolC	outer membrane channel protein TolC	CDS	-0.0834749	0.597631	0.73017	1194.92	985.113	1192.75	1077.42	1063.49	1042.24
BBB50_RS02630	nudF	ADP-ribose diphosphatase	CDS	-0.199989	0.174047	0.32572	41.5917	41.117	36.5815	36.2176	30.2711	37.3588
BBB50_RS02635		DUF1249 family protein	CDS	0.260205	0.234496	0.398709	120.439	123.572	111.166	192.402	118.417	114.537
BBB50_RS02640	cpdA	3',5'-cyclic-AMP phosphodiesterase	CDS	-0.122658	0.571548	0.707361	136.898	189.153	135.404	163.481	134.353	126.021
BBB50_RS02645	yqiA	esterase YqiA	CDS	-0.110515	0.745142	0.843842	64.2458	121.509	67.1035	90.3097	83.0789	60.8479
BBB50_RS02650	parE	DNA topoisomerase IV subunit B	CDS	-0.308635	0.339374	0.507521	187.339	344.484	210.063	234.778	190.361	173.894
BBB50_RS02655	parC	DNA topoisomerase IV subunit A	CDS	-0.112074	0.621305	0.749993	378.219	542.258	399.928	391.498	373.455	456.806
BBB50_RS02660	yacG	DNA gyrase inhibitor YacG	CDS	-0.271166	0.613649	0.743227	0.707943	1.40004	3.06716	1.20502	0.933471	2.23705
BBB50_RS02665	zapD	cell division protein ZapD	CDS	-0.0841144	0.447	0.604848	127.607	132.12	124.108	129.674	112.217	120.204
BBB50_RS02670	coaE	dephospho-CoA kinase	CDS	0.0758322	0.610945	0.741671	22.2117	24.6849	24.9113	29.4561	24.6036	21.6248
BBB50_RS02675		A24 family peptidase	CDS	-0.0679711	0.72277	0.827295	44.9544	57.9175	40.0227	54.226	40.3393	41.7583
BBB50_RS02680		type II secretion system F family protein	CDS	0.368313	0.449938	0.607232	3.36273	6.11597	2.31907	3.21339	3.26715	8.87364
BBB50_RS02685	pilB	type IV-A pilus assembly ATPase PilB	CDS	-0.0144665	0.943501	0.967796	12.566	15.4741	13.3908	9.70712	15.4689	15.8831
BBB50_RS02690		pilin	CDS	-0.0166165	0.937118	0.96425	6.28299	7.07389	7.03203	6.02511	5.60082	8.57537
BBB50_RS02695	nadC	carboxylating nicotinate-nucleotide diphosphorylase	CDS	0.0577854	0.831692	0.900234	25.309	39.2748	27.6793	39.5649	30.4712	26.0244
BBB50_RS02700	ampD	1,6-anhydro-N-acetylmuramyl-L-alanine amidase AmpD	CDS	-0.0652906	0.763963	0.855271	163.712	107.066	130.616	106.176	130.152	147.273
BBB50_RS02705	fldB	flavodoxin FldB	CDS	0.295231	0.0807634	0.189862	140.704	110.382	140.94	166.025	158.557	156.445
BBB50_RS02710	xerD	site-specific tyrosine recombinase XerD	CDS	0.737023	0.0100548	0.0429777	1140.58	901.111	1044.41	1549.32	1690.05	1904.33
BBB50_RS02715	dsbC	bifunctional protein-disulfide isomerase/oxidoreductase DsbC	CDS	0.783118	0.00188666	0.0128555	1798.97	1564.21	1961.79	3254.56	2839.15	3069.76
BBB50_RS02720	recJ	single-stranded-DNA-specific exonuclease RecJ	CDS	1.28317	5.98702e-05	0.0008412	586.354	401.222	481.545	1376.54	1097.23	1101.6
BBB50_RS02725		bifunctional UDP-sugar hydrolase/5'-nucleotidase	CDS	-0.936777	9.35667e-05	0.00121135	71.5907	72.139	62.7646	40.9707	34.1384	32.7355
BBB50_RS02730	pdhR	pyruvate dehydrogenase complex transcriptional repressor PdhR	CDS	1.20078	0.00515896	0.026229	39.9103	82.1603	45.409	155.046	116.684	113.419
BBB50_RS02735	aceE	pyruvate dehydrogenase (acetyl-transferring), homodimeric type	CDS	0.618148	0.0524459	0.140307	707.412	1107.14	851.549	1547.31	1410.54	1134.41
BBB50_RS02740	aceF	pyruvate dehydrogenase complex dihydrolipoyllysine-residue acetyltransferase	CDS	0.461897	0.00784642	0.0359132	971.386	902.069	991.367	1303.63	1286.59	1355.65
BBB50_RS02745	lpdA	dihydrolipoyl dehydrogenase	CDS	0.011169	0.936575	0.963965	2372.94	2126.07	2192.95	2465.34	2232.6	2046.01
BBB50_RS02755	rsmH	16S rRNA (cytosine(1402)-N(4))-methyltransferase RsmH	CDS	0.100907	0.498998	0.649038	170.172	244.27	188.593	225.942	209.498	211.327
BBB50_RS02760	ftsL	cell division protein FtsL	CDS	0.906651	0.0242256	0.0813127	16.1057	21.369	14.7373	22.4268	53.4745	21.9977
BBB50_RS02765		penicillin-binding protein 3	CDS	0.179559	0.455845	0.612162	60.0867	92.4027	60.4456	64.8703	85.746	90.6007
BBB50_RS02770	murE	UDP-N-acetylmuramoyl-L-alanyl-D-glutamate--2, 6-diaminopimelate ligase	CDS	-0.133682	0.552993	0.692801	92.1211	140.741	100.543	90.2427	102.148	111.554
BBB50_RS02775		UDP-N-acetylmuramoyl-tripeptide--D-alanyl-D- alanine ligase	CDS	-0.323569	0.0854409	0.197654	118.58	173.531	125.38	109.389	110.683	113.568
BBB50_RS02780	mraY	phospho-N-acetylmuramoyl-pentapeptide- transferase	CDS	-0.267198	0.414418	0.577129	79.7321	158.72	89.9202	92.1172	89.8132	90.9735
BBB50_RS02785	murD	UDP-N-acetylmuramoyl-L-alanine--D-glutamate ligase	CDS	-0.200339	0.350565	0.516278	127.872	199.322	135.479	144.603	127.619	130.495
BBB50_RS02790	ftsW	cell division protein FtsW	CDS	-0.333722	0.497629	0.647955	122.828	189.89	111.316	103.431	115.617	117.445
BBB50_RS02795	murG	undecaprenyldiphospho-muramoylpentapeptide beta-N-acetylglucosaminyltransferase	CDS	-0.01133	0.965545	0.98097	70.6173	114.214	75.6317	73.4394	80.2118	104.843
BBB50_RS02800	murC	UDP-N-acetylmuramate--L-alanine ligase	CDS	-0.48787	0.0575921	0.149443	193.711	266.524	173.557	142.862	151.756	157.339
BBB50_RS02805		cell division protein FtsQ/DivIB	CDS	-0.0731517	0.557003	0.696254	490.516	511.236	482.367	459.046	496.006	455.688
BBB50_RS02810	ftsA	cell division protein FtsA	CDS	-0.134181	0.253425	0.420177	306.893	355.168	325.269	292.285	309.246	298.125
BBB50_RS02815	ftsZ	cell division protein FtsZ	CDS	-0.037068	0.831097	0.899859	2928.85	2114.28	2653.32	2161.34	2788.94	2550.91
BBB50_RS02820	lpxC	UDP-3-O-acyl-N-acetylglucosamine deacetylase	CDS	0.0445958	0.729637	0.832526	2077.46	1835.53	1850.7	2156.45	1893.75	1894.41
BBB50_RS02825		DUF721 domain-containing protein	CDS	-0.063524	0.683963	0.79928	52.6533	46.4961	55.2837	48.9373	50.1407	48.6932
BBB50_RS02830	secA	preprotein translocase subunit SecA	CDS	-0.0340597	0.8653	0.923057	608.389	899.195	651.136	715.046	699.703	693.636
BBB50_RS02840	mutT	8-oxo-dGTP diphosphatase MutT	CDS	-0.134317	0.573391	0.709158	9.9112	13.4109	10.8473	11.6485	6.93435	12.6021
BBB50_RS02845	dapB	4-hydroxy-tetrahydrodipicolinate reductase	CDS	-0.00605863	0.975048	0.987649	434.677	306.756	352.799	347.983	404.26	337.348
BBB50_RS02855	carA	glutamine-hydrolyzing carbamoyl-phosphate synthase small subunit	CDS	0.6354	0.170579	0.32088	214.153	470.414	299.834	840.168	378.789	310.279
BBB50_RS02860	carB	carbamoyl-phosphate synthase large subunit	CDS	-0.0554227	0.682385	0.798466	988.111	1000.96	1008.57	838.026	1003.21	1043.44
BBB50_RS02865		hypothetical protein	CDS	0.0936072	0.697064	0.809949	7.07943	10.3161	6.05952	9.50628	8.66794	6.8603
BBB50_RS02875		TIGR02646 family protein	CDS	-0.811641	0.00158991	0.0112347	41.6801	32.5694	38.5266	16.6695	22.67	24.9059
BBB50_RS02880		AAA family ATPase	CDS	-0.508083	0.0121721	0.0494108	211.321	194.385	243.129	136.034	154.289	165.915
BBB50_RS02885		retron St85 family RNA-directed DNA polymerase	CDS	-0.508863	0.00142685	0.010283	101.059	112.077	115.879	81.7406	76.4779	73.0025
BBB50_RS02890		TSUP family transporter	CDS	0.102238	0.697643	0.810066	283.177	175.889	207.819	186.511	239.235	290.071
BBB50_RS02895		LysR family transcriptional regulator	CDS	0.247665	0.396105	0.559579	1.94684	3.53695	2.91755	3.54812	3.13379	3.35558
BBB50_RS02900		TRIC cation channel family protein	CDS	0.447164	0.126578	0.260264	6.90244	11.053	8.52821	11.046	10.4015	14.7646
BBB50_RS02905	btuF	vitamin B12 ABC transporter substrate-binding protein BtuF	CDS	0.444043	0.0689567	0.170977	11.1501	15.4741	13.1664	20.4184	18.4694	15.2865
BBB50_RS02910		cobalamin biosynthesis family protein	CDS	0.337187	0.358631	0.524844	16.3712	28.2219	15.1862	33.5398	24.3369	17.6727
BBB50_RS02915	mtnN	5'-methylthioadenosine/S-adenosylhomocysteine nucleosidase	CDS	0.244061	0.486826	0.640433	92.7405	165.5	125.23	210.142	135.487	108.572
BBB50_RS02920		DUF1499 domain-containing protein	CDS	0.12334	0.470287	0.6263	53.5382	71.9916	57.7524	80.067	59.9422	59.6548
BBB50_RS02925		FAD-dependent oxidoreductase	CDS	-0.553089	0.104578	0.227684	273.443	159.605	202.208	96	145.755	191.193
BBB50_RS02930	gltB	glutamate synthase large subunit	CDS	-0.634065	0.171111	0.321055	2708.06	1088.57	2141.18	882.812	1379.6	1563.63
BBB50_RS02935		glutamate synthase subunit beta	CDS	-0.287826	0.48393	0.637908	89.9973	41.4854	56.5555	32	49.8073	72.1823
BBB50_RS02940	gltB	glutamate synthase large subunit	CDS	-0.520863	0.286735	0.455485	641.219	225.849	480.497	236.05	310.712	392.379
BBB50_RS02945		TIGR01212 family radical SAM protein	CDS	-0.771347	0.00762363	0.0352636	9.73422	5.89491	6.7328	4.21758	4.80071	4.0267
BBB50_RS02950		diguanylate cyclase	CDS	-0.342206	0.0423993	0.120831	85.9266	104.561	90.7431	65.6067	74.0109	82.249
BBB50_RS02955	arcB	aerobic respiration two-component sensor histidine kinase ArcB	CDS	-0.1374	0.376889	0.542367	256.187	194.09	204.527	176.87	193.228	225.197
BBB50_RS02960	arcA	two-component system response regulator ArcA	CDS	-0.0303741	0.832087	0.900328	869.885	807.529	880.949	791.03	772.914	941.128
BBB50_RS02965		DUF3293 domain-containing protein	CDS	-0.275645	0.222125	0.384345	10.8846	8.98974	11.4458	6.96235	8.33456	10.5887
BBB50_RS02970		putative 4-hydroxy-4-methyl-2-oxoglutarate aldolase	CDS	-0.501676	0.0068589	0.0325874	292.911	248.544	263.552	186.644	210.898	170.985
BBB50_RS02975		hypothetical protein	CDS	0.314209	0.17729	0.329566	68.582	49.6646	63.0639	66.2762	76.2112	82.9201
BBB50_RS02980	thrA	bifunctional aspartate kinase/homoserine dehydrogenase I	CDS	-0.186968	0.425084	0.586345	782.719	472.845	640.289	506.109	573.151	586.108
BBB50_RS02985	thrB	homoserine kinase	CDS	-0.229743	0.518401	0.665382	197.428	97.266	138.77	92.6528	136.153	140.785
BBB50_RS02990	thrC	threonine synthase	CDS	-0.490068	0.0546936	0.144392	358.927	191.437	259.063	157.992	209.764	208.493
BBB50_RS02995	grcA	autonomous glycyl radical cofactor GrcA	CDS	0.959868	0.000791799	0.00623224	809.444	563.922	645.75	1169.94	1265.05	1492.41
BBB50_RS03000	nfo	deoxyribonuclease IV	CDS	-0.396132	0.0894936	0.203522	154.951	113.919	158.37	106.511	120.351	97.7592
BBB50_RS03005	ung	uracil-DNA glycosylase	CDS	-0.458826	0.0147514	0.0573138	167.606	122.762	151.937	101.088	109.216	111.48
BBB50_RS03010		hemerythrin domain-containing protein	CDS	0.274997	0.203865	0.361904	149.907	112.445	116.702	120.569	157.156	180.903
BBB50_RS03015		DUF3545 family protein	CDS	0.273908	0.111158	0.238431	23.7161	25.2744	22.9663	28.4519	29.4043	29.1563
BBB50_RS03020		sodium:alanine symporter family protein	CDS	-0.766472	0.0286074	0.0907279	147.96	285.24	176.624	148.619	114.35	95.5222
BBB50_RS03025	yaaA	peroxide stress protein YaaA	CDS	-0.325516	0.0342178	0.103625	201.41	235.06	216.198	198.226	174.359	148.242
BBB50_RS03030		TatD family hydrolase	CDS	-0.0785887	0.594872	0.728075	101.413	100.435	109.296	95.0628	102.348	97.2373
BBB50_RS03035		NupC/NupG family nucleoside CNT transporter	CDS	-0.986557	0.00484562	0.0250934	488.304	729.643	779.957	377.975	258.038	372.32
BBB50_RS03040		hypothetical protein	CDS	-0.495886	0.537244	0.682284	0.884929	0.442118	0.748089	1.07113	0.0666765	0.298274
BBB50_RS03045	deoC	deoxyribose-phosphate aldolase	CDS	0.256906	0.217546	0.378591	100.705	124.53	111.39	151.9	128.219	122.143
BBB50_RS03050	deoA	thymidine phosphorylase	CDS	0.286535	0.141611	0.281436	92.5635	73.8337	93.0622	128.603	99.6147	88.2145
BBB50_RS03055		phosphopentomutase	CDS	0.392564	0.010623	0.0443646	98.6696	77.2233	90.0699	112.067	122.951	114.09
BBB50_RS03060	deoD	purine-nucleoside phosphorylase	CDS	0.356411	0.0150994	0.0581053	123.625	122.172	132.786	167.029	174.026	143.619
BBB50_RS03065		YtjB family periplasmic protein	CDS	0.33159	0.0250037	0.0829262	33.2733	41.7802	35.1602	48.8034	43.4731	46.4561
BBB50_RS03070	serB	phosphoserine phosphatase	CDS	-0.283864	0.0457814	0.128557	187.87	197.995	214.402	180.084	156.823	156.146
BBB50_RS03075		PilZ domain-containing protein	CDS	-0.211776	0.109789	0.235913	385.563	390.833	389.904	370.142	344.451	292.457
BBB50_RS03080	radA	DNA repair protein RadA	CDS	-0.170088	0.315533	0.483383	146.367	147.52	218.292	150.159	154.156	150.927
BBB50_RS03085	fusA	elongation factor G	CDS	0.0523136	0.83599	0.902999	3128.67	4448.67	3446.97	4465.48	3458.91	3507.03
BBB50_RS03090		AMP-binding protein	CDS	0.14067	0.750975	0.846218	594.23	293.272	588.596	478.929	611.023	537.266
BBB50_RS03095		HD-GYP domain-containing protein	CDS	2.00446	4.10816e-05	0.000644679	252.559	165.868	213.729	785.005	868.528	882.816
BBB50_RS03100	chrA	chromate efflux transporter	CDS	-0.488701	0.0178949	0.0655905	2169.23	1675.78	2244.79	1351.03	1508.09	1480.85
BBB50_RS03105		beta-galactosidase	CDS	-0.460569	0.532451	0.677619	1.85835	0.294746	0.448853	0.401674	0.533412	0.894821
BBB50_RS03110		substrate-binding domain-containing protein	CDS	0.699482	0.000424158	0.00387014	59.8212	46.054	54.4608	80.4687	86.0793	93.8071
BBB50_RS03115		tRNA-binding protein	CDS	0.629961	0.000619923	0.00513064	27.0788	28.8851	29.3251	45.3891	44.9399	41.6838
BBB50_RS03120		gamma-glutamylcyclotransferase	CDS	-0.144037	0.18153	0.333356	50.3524	48.4119	48.7754	42.9122	45.34	45.263
BBB50_RS03125		zinc transporter ZntB	CDS	-0.23975	0.153019	0.298384	138.049	156.215	170.938	154.109	133.153	106.707
BBB50_RS03130		RimK family protein	CDS	-0.585457	0.00061813	0.00512751	597.15	528.11	557.775	400.737	356.986	363.894
BBB50_RS03135		GNAT family N-acetyltransferase/peptidase C39 family protein	CDS	-0.208858	0.256429	0.423562	104.333	93.3606	124.258	104.837	84.0124	89.7058
BBB50_RS03140		NnrS family protein	CDS	0.629694	0.128913	0.263889	26.4594	29.4746	26.5571	51.749	33.3382	42.5786
BBB50_RS03145	dapD	2,3,4,5-tetrahydropyridine-2,6-dicarboxylate N-succinyltransferase	CDS	-0.134555	0.417953	0.579824	128.315	169.773	149.318	146.745	145.621	115.208
BBB50_RS03150		YebG family protein	CDS	-0.0499934	0.699049	0.810897	44.7774	37.5801	39.6487	42.7113	34.4051	40.7144
BBB50_RS03155		LysR family transcriptional regulator	CDS	-0.34599	0.0494639	0.134145	182.826	171.616	208.567	156.318	149.422	137.206
BBB50_RS03160		TDT family transporter	CDS	0.245911	0.0748865	0.180016	37.4325	31.8325	36.806	38.0251	43.6064	44.1445
BBB50_RS03165	recC	exodeoxyribonuclease V subunit gamma	CDS	-0.150722	0.44185	0.600789	459.013	312.283	368.508	280.703	347.584	398.419
BBB50_RS03170	recB	exodeoxyribonuclease V subunit beta	CDS	-0.413415	0.0244069	0.081619	335.919	277.724	302.677	192.134	235.701	260.169
BBB50_RS03175	recD	exodeoxyribonuclease V subunit alpha	CDS	-0.390231	0.0317878	0.0978188	279.107	203.595	242.156	161.54	186.894	204.616
BBB50_RS03180		hypothetical protein	CDS	1.12849	0.00172736	0.0120417	8.31833	7.07389	6.05952	21.1548	11.6017	14.0934
BBB50_RS03190	argA	amino-acid N-acetyltransferase	CDS	1.89411	2.32895e-07	1.27916e-05	103.625	99.624	91.6408	406.762	371.521	317.811
BBB50_RS03195		DUF2850 domain-containing protein	CDS	2.38996	1.55617e-07	9.72387e-06	7.52189	7.51601	6.05952	35.8829	38.2056	36.5385
BBB50_RS03200	mltA	murein transglycosylase A	CDS	0.0982586	0.510868	0.658782	47.8746	67.3493	55.957	60.4519	61.5424	61.2953
BBB50_RS03205	tcdA	tRNA cyclic N6-threonylcarbamoyladenosine(37) synthase TcdA	CDS	0.333919	0.0505605	0.136472	21.0613	17.9058	17.0564	23.0293	22.8034	24.7567
BBB50_RS03210	csdE	cysteine desulfurase sulfur acceptor subunit CsdE	CDS	0.284166	0.308856	0.475126	3.7167	4.64224	3.74044	5.55649	5.6675	3.50472
BBB50_RS03215	csdA	cysteine desulfurase CsdA	CDS	0.239647	0.0932446	0.209945	29.9991	31.022	29.8487	39.0963	36.272	31.9153
BBB50_RS03220		DJ-1/PfpI family protein	CDS	-0.0554643	0.747543	0.845241	38.4944	41.1907	48.1769	43.4477	38.0056	41.6092
BBB50_RS03225	panE	2-dehydropantoate 2-reductase	CDS	0.0831531	0.711385	0.819959	7.25642	11.053	9.57553	11.9163	9.60141	8.05339
BBB50_RS03230		outer membrane protein OmpK	CDS	-0.0258839	0.823188	0.893717	211.144	186.648	190.089	193.406	182.227	201.782
BBB50_RS03235		LON peptidase substrate-binding domain-containing protein	CDS	0.877691	0.000368239	0.00351281	38.4059	41.117	40.696	66.8787	72.344	81.727
BBB50_RS03240		RNA polymerase sigma factor	CDS	0.689476	0.00296301	0.0180824	113.005	97.4134	110.418	170.176	164.024	183.215
BBB50_RS03245		ChrR family anti-sigma-E factor	CDS	1.1127	3.53695e-05	0.000577931	108.315	95.6449	103.984	190.46	268.239	207.226
BBB50_RS03250		MFS transporter	CDS	-0.833547	0.00019909	0.00215433	295.035	269.766	308.362	174.059	176.959	138.921
BBB50_RS03255		peptidylprolyl isomerase	CDS	-0.509113	0.00660806	0.0319082	454.499	469.087	520.445	393.306	342.517	278.811
BBB50_RS03260		YajG family lipoprotein	CDS	-0.529271	0.00216045	0.0142393	682.28	650.945	725.646	514.879	481.071	430.633
BBB50_RS03265		class I SAM-dependent methyltransferase	CDS	-0.498489	0.0278114	0.0891065	121.235	137.794	129.345	119.096	88.7464	67.037
BBB50_RS03270		BolA/IbaG family iron-sulfur metabolism protein	CDS	0.290062	0.106802	0.23103	334.415	316.778	330.431	365.724	326.648	507.886
BBB50_RS03275		Na(+)-translocating NADH-quinone reductase subunit A	CDS	-0.0717305	0.721032	0.82661	1266.69	1544.91	1247.14	1417.44	1270.05	1174.38
BBB50_RS03280		NADH:ubiquinone reductase (Na(+)-transporting) subunit B	CDS	0.0678578	0.756471	0.849376	1006.43	1382.87	1102.08	1282.48	1174.44	1202.64
BBB50_RS03285		Na(+)-translocating NADH-quinone reductase subunit C	CDS	-0.129263	0.432101	0.591975	618.919	662.072	556.877	590.394	534.279	555.684
BBB50_RS03290		NADH:ubiquinone reductase (Na(+)-transporting) subunit D	CDS	-0.0536435	0.792455	0.875274	437.155	571.954	498.451	496.134	447.132	509.302
BBB50_RS03295	nqrE	NADH:ubiquinone reductase (Na(+)-transporting) subunit E	CDS	0.00607551	0.971191	0.984774	516.002	609.313	524.26	549.691	573.618	533.239
BBB50_RS03300	nqrF	NADH:ubiquinone reductase (Na(+)-transporting) subunit F	CDS	-0.109958	0.526765	0.672842	954.042	1113.84	1035.8	957.323	971.743	946.87
BBB50_RS03305		FAD:protein FMN transferase	CDS	1.1733	6.9535e-05	0.00094761	192.472	188.711	189.042	391.163	362.787	532.12
BBB50_RS03310	nqrM	(Na+)-NQR maturation NqrM	CDS	1.09612	0.00379652	0.0213039	14.3358	7.95813	17.0564	29.3222	24.1369	30.6476
BBB50_RS03315	dinB	DNA polymerase IV	CDS	1.81563	3.32827e-06	9.65199e-05	90.2627	73.8337	78.5493	284.921	294.11	275.083
BBB50_RS03320		YggN family protein	CDS	0.159076	0.242242	0.407672	273.089	300.346	269.087	310.092	324.848	305.805
BBB50_RS03325		diguanylate cyclase	CDS	0.635453	0.00366786	0.0209057	79.3781	119.888	86.3294	148.552	141.421	153.76
BBB50_RS03330		sodium-dependent transporter	CDS	-0.632924	0.0585053	0.151191	492.551	344.705	421.847	207.063	327.315	277.544
BBB50_RS03335		succinylglutamate desuccinylase/aspartoacylase family protein	CDS	0.242051	0.095348	0.213378	26.5479	29.2535	30.8212	37.5565	34.4051	30.4985
BBB50_RS03340	rimK	30S ribosomal protein S6--L-glutamate ligase	CDS	0.29448	0.0400799	0.116698	48.4056	50.6225	47.0548	65.0042	56.0749	58.0888
BBB50_RS03345		ATP-dependent zinc protease	CDS	0.258603	0.052693	0.140864	27.4328	27.4113	23.5648	31.2636	31.1379	31.3933
BBB50_RS03350		aminoacyl-histidine dipeptidase	CDS	-0.0843055	0.522522	0.669423	742.898	726.621	785.942	761.038	730.841	635.547
BBB50_RS03355		NCS2 family permease	CDS	0.246489	0.595113	0.728075	36.7245	94.7607	53.8624	94.9289	87.2795	37.7316
BBB50_RS03360	gpt	xanthine phosphoribosyltransferase	CDS	0.281428	0.304033	0.471394	18.9375	34.2642	24.4625	37.6235	29.4043	27.4412
BBB50_RS03365	frsA	esterase FrsA	CDS	0.76001	0.0275637	0.0887685	28.9372	59.1702	42.0426	95.7992	64.3428	60.4004
BBB50_RS03370	crl	sigma factor-binding protein Crl	CDS	0.394095	0.0570155	0.148265	44.4234	68.5283	59.9967	83.6151	72.144	71.5857
BBB50_RS03375	proB	glutamate 5-kinase	CDS	0.6043	0.00352614	0.0203215	63.5379	76.2654	67.4776	119.297	102.415	93.4343
BBB50_RS03380		glutamate-5-semialdehyde dehydrogenase	CDS	0.477619	0.001042	0.00789831	81.8559	77.5181	81.9905	109.054	111.683	115.357
BBB50_RS03385	nrdR	transcriptional regulator NrdR	CDS	0.0356783	0.784145	0.869274	110.705	86.5815	101.964	98.8118	96.2142	111.704
BBB50_RS03390	ribD	bifunctional diaminohydroxyphosphoribosylaminopyrimidine deaminase/5-amino-6-(5-phosphoribosylamino)uracil reductase RibD	CDS	0.284346	0.0305283	0.0949471	136.633	123.719	142.586	152.234	166.091	172.402
BBB50_RS03395		riboflavin synthase	CDS	0.163544	0.735749	0.837331	115.572	122.54	128.97	124.921	145.088	141.158
BBB50_RS03400	ribBA	bifunctional 3,4-dihydroxy-2-butanone-4-phosphate synthase/GTP cyclohydrolase II	CDS	0.193733	0.102485	0.224748	272.735	257.239	256.894	276.084	300.844	323.031
BBB50_RS03405	ribE	6,7-dimethyl-8-ribityllumazine synthase	CDS	0.268726	0.278366	0.446932	200.259	288.482	226.446	362.845	257.505	241.303
BBB50_RS03410	nusB	transcription antitermination factor NusB	CDS	0.68539	0.0707441	0.173863	54.3346	88.9395	63.2135	111.464	70.477	150.255
BBB50_RS03415	thiL	thiamine-phosphate kinase	CDS	0.950269	0.0163503	0.0617393	29.3796	38.8327	32.2426	53.4896	103.282	37.3588
BBB50_RS03420	pgpA	phosphatidylglycerophosphatase A	CDS	0.141504	0.549215	0.690327	15.1323	23.727	20.4976	23.7657	24.0035	17.7473
BBB50_RS03425		DUF3461 family protein	CDS	0.136808	0.218025	0.379242	186.985	193.058	194.877	212.485	214.565	205.063
BBB50_RS03430	glnD	bifunctional uridylyltransferase/uridylyl-removing protein GlnD	CDS	-0.368279	0.00959845	0.0417532	243.798	236.017	246.046	178.745	197.229	186.347
BBB50_RS03435	map	type I methionyl aminopeptidase	CDS	0.109443	0.569524	0.706628	175.304	240.512	220.536	285.858	218.499	182.171
BBB50_RS03440	rpsB	30S ribosomal protein S2	CDS	-0.000389389	0.998653	0.998929	1756.94	2290.61	2019.54	2220.19	2227.66	1617.61
BBB50_RS03445	tsf	translation elongation factor Ts	CDS	-0.139833	0.642969	0.768722	477.95	818.95	696.919	694.159	611.357	504.157
BBB50_RS03450	pyrH	UMP kinase	CDS	0.17629	0.529736	0.675446	65.9272	102.129	82.2897	85.1549	126.619	71.1383
BBB50_RS03455	frr	ribosome recycling factor	CDS	-0.0694187	0.76652	0.856149	289.726	322.525	339.707	343.766	292.643	270.833
BBB50_RS03460	uppS	polyprenyl diphosphate synthase	CDS	-0.158897	0.416911	0.579044	107.076	104.561	100.319	114.544	82.0121	82.8455
BBB50_RS03465		phosphatidate cytidylyltransferase	CDS	-0.205064	0.209388	0.367214	68.9359	68.1599	62.615	60.6528	57.4751	55.1061
BBB50_RS03470	ispC	1-deoxy-D-xylulose-5-phosphate reductoisomerase	CDS	-0.340266	0.0953579	0.213378	66.9006	75.2338	58.3509	50.8117	54.008	53.5401
BBB50_RS03475	rseP	sigma E protease regulator RseP	CDS	-0.552488	0.0417734	0.119882	245.125	427.381	268.19	234.042	203.297	204.094
BBB50_RS03480	bamA	outer membrane protein assembly factor BamA	CDS	-0.634132	0.0194094	0.0693194	426.536	673.051	437.781	361.506	323.714	305.358
BBB50_RS03485		OmpH family outer membrane protein	CDS	-0.854171	0.000523002	0.00452915	162.296	193.132	237.443	112.201	105.416	110.361
BBB50_RS03490	lpxD	UDP-3-O-(3-hydroxymyristoyl)glucosamine N-acyltransferase	CDS	-0.569937	0.00629441	0.0308341	503.259	518.163	544.384	368.804	365.187	320.793
BBB50_RS03495	fabZ	3-hydroxyacyl-ACP dehydratase FabZ	CDS	-0.522547	0.00678515	0.0323634	128.049	121.951	114.458	78.3264	97.2143	78.1477
BBB50_RS03500	lpxA	acyl-ACP--UDP-N-acetylglucosamine O-acyltransferase	CDS	-0.414072	0.0767185	0.182963	106.103	114.877	112.138	86.159	87.4795	76.3581
BBB50_RS03505	lpxB	lipid-A-disaccharide synthase	CDS	-0.210654	0.278142	0.446932	29.9991	38.2432	33.7388	30.0586	30.9379	27.1429
BBB50_RS03510	rnhB	ribonuclease HII	CDS	-0.319898	0.0280748	0.089602	30.6185	29.4009	32.6167	25.908	23.4701	24.8313
BBB50_RS03515	dnaE	DNA polymerase III subunit alpha	CDS	-0.0571375	0.68075	0.797066	474.41	389.948	454.314	374.628	428.196	464.636
BBB50_RS03520	accA	acetyl-CoA carboxylase carboxyl transferase subunit alpha	CDS	0.0178198	0.945372	0.96944	85.5726	126.667	101.291	106.912	98.4145	112.151
BBB50_RS03525	tilS	tRNA lysidine(34) synthetase TilS	CDS	-1.07674	0.041551	0.119637	89.2008	90.929	327.364	84.2846	73.8775	82.4727
BBB50_RS03530		cytochrome c	CDS	0.960675	0.0002085	0.00223613	75.7499	52.391	59.1738	107.18	120.418	136.908
BBB50_RS03535		phenolic acid decarboxylase	CDS	-1.12764	0.000478928	0.00423442	463.437	541.3	461.72	267.113	232.634	171.358
BBB50_RS03540	glnB	nitrogen regulatory protein P-II	CDS	-0.652021	0.0140553	0.0549626	222.117	317.22	268.639	197.356	165.758	151.076
BBB50_RS03545		endonuclease/exonuclease/phosphatase family protein	CDS	0.128725	0.591019	0.725105	13.5394	19.0848	16.7572	24.2343	16.8691	12.9003
BBB50_RS03550		LysM peptidoglycan-binding domain-containing protein	CDS	-0.114467	0.73927	0.839817	81.148	140.446	89.9202	137.908	75.7445	74.121
BBB50_RS03555	gloB	hydroxyacylglutathione hydrolase	CDS	0.121967	0.430195	0.590928	113.536	138.457	138.247	165.891	140.821	117.967
BBB50_RS03560		class I SAM-dependent methyltransferase	CDS	-0.276245	0.139219	0.278457	334.061	231.154	287.49	224	233.701	246.374
BBB50_RS03565	rnhA	ribonuclease HI	CDS	0.203868	0.0948583	0.212917	41.3262	41.1907	42.8655	52.6862	45.2733	46.4561
BBB50_RS03570	dnaQ	DNA polymerase III subunit epsilon	CDS	-0.0823908	0.72097	0.82661	256.364	243.312	308.811	245.757	259.705	258.156
BBB50_RS03575		TIGR03503 family protein	CDS	0.160071	0.425971	0.586682	248.488	208.754	253.976	253.523	255.104	286.045
BBB50_RS03580	fadE	acyl-CoA dehydrogenase FadE	CDS	-0.824159	0.120631	0.251603	8971.14	3213.02	7017.52	3318.29	3862.84	3664.14
BBB50_RS03585	lpcA	D-sedoheptulose 7-phosphate isomerase	CDS	-0.0228789	0.925277	0.957516	118.315	156.362	126.502	118.561	184.427	91.8683
BBB50_RS03590		class II glutamine amidotransferase	CDS	-0.113384	0.40222	0.565354	156.898	132.93	160.315	142.527	134.286	139.294
BBB50_RS03595	purN	phosphoribosylglycinamide formyltransferase	CDS	0.29569	0.222048	0.384345	66.2812	77.4444	68.0012	121.372	77.2114	61.2953
BBB50_RS03600	purM	phosphoribosylformylglycinamidine cyclo-ligase	CDS	0.0199555	0.950896	0.971557	205.392	313.388	252.629	408.168	210.164	163.827
BBB50_RS03605	upp	uracil phosphoribosyltransferase	CDS	0.183214	0.418714	0.580403	58.6708	78.6971	75.931	100.352	81.7454	60.1022
BBB50_RS03610		sensor domain-containing diguanylate cyclase	CDS	0.094015	0.893524	0.939937	153.093	112.445	111.316	48.9373	40.7393	312.665
BBB50_RS03615	rluF	23S rRNA pseudouridine(2604) synthase RluF	CDS	-0.16499	0.346144	0.511886	191.764	141.994	169.218	147.816	148.355	152.418
BBB50_RS03620	smrA	DNA endonuclease SmrA	CDS	-0.401665	0.0392686	0.114828	120.262	94.2449	119.171	86.2929	92.2136	74.0465
BBB50_RS03625		DUF3149 domain-containing protein	CDS	0.162016	0.723059	0.827364	51.1489	29.4746	20.1984	23.7657	29.471	59.5056
BBB50_RS03635		TraB/GumN family protein	CDS	-0.074778	0.812222	0.886572	5.75204	6.92652	5.01219	6.42678	5.73418	4.62324
BBB50_RS03640		beta-N-acetylhexosaminidase	CDS	-0.0576828	0.902476	0.944344	148.314	65.5809	85.0577	80	53.7412	153.462
BBB50_RS03645		DUF411 domain-containing protein	CDS	-0.012177	0.985611	0.994389	167.959	46.1277	96.653	35.4142	106.882	165.766
BBB50_RS03650	copA	copper-translocating P-type ATPase CopA	CDS	-0.257972	0.494839	0.646816	3169.81	1796.84	2509.54	1695.13	2221.86	2335.04
BBB50_RS03655	gltX	glutamate--tRNA ligase	CDS	0.221742	0.491815	0.644629	103.006	174.489	140.042	210.276	169.958	106.707
BBB50_RS03660		OmpA family protein	CDS	-0.170398	0.457898	0.613637	3021.41	4746.43	2897.87	2708.42	3368.3	3400.84
BBB50_RS03665		Fe3+-citrate ABC transporter substrate-binding protein	CDS	-3.3719	1.38722e-08	2.79371e-06	460.782	523.91	468.977	40.9038	44.4065	55.1061
BBB50_RS03670		TonB-dependent siderophore receptor	CDS	-1.19523	1.2209e-05	0.000257212	3793.25	3877.01	4058.23	1779.42	1820.8	1521.79
BBB50_RS03675		siderophore-interacting protein	CDS	-0.540678	0.00326777	0.0192217	1838.17	1549.04	1724.42	1218.34	1193.71	1101.9
BBB50_RS03680		non-ribosomal peptide synthetase	CDS	-0.587062	0.0206512	0.0723991	4635.96	3543.65	4106.86	2061.26	3550.39	2567.39
BBB50_RS03685		flagellar assembly protein FlgT	CDS	0.365368	0.0285531	0.0906349	172.03	147.225	176.549	213.824	216.299	208.568
BBB50_RS03690		FlgO family outer membrane protein	CDS	0.163602	0.577076	0.712986	371.847	506.668	381.525	367.866	353.519	690.056
BBB50_RS03695	flgP	flagellar assembly lipoprotein FlgP	CDS	0.140415	0.476988	0.633363	146.279	107.582	132.262	146.008	138.02	141.531
BBB50_RS03700	flgN	flagellar export chaperone FlgN	CDS	-0.180858	0.303889	0.471372	367.422	298.43	375.466	272	316.58	330.04
BBB50_RS03705	flgM	flagellar biosynthesis anti-sigma factor FlgM	CDS	-0.165614	0.355184	0.521273	1075.1	832.73	1010.97	785.339	868.461	948.436
BBB50_RS03710	flgA	flagellar basal body P-ring formation chaperone FlgA	CDS	-0.141508	0.292748	0.459851	273.001	231.007	263.327	233.439	225.433	236.755
BBB50_RS03715		chemotaxis protein CheV	CDS	0.71716	0.000755549	0.00603274	746.614	657.725	796.34	1244.79	1199.38	1173.63
BBB50_RS03720		protein-glutamate O-methyltransferase	CDS	0.847432	0.00177509	0.0123035	648.387	446.097	705.447	1014.76	1092.56	1131.28
BBB50_RS03725	flgB	flagellar basal body rod protein FlgB	CDS	0.196159	0.310054	0.47645	503.347	423.918	474.513	569.841	508.208	527.87
BBB50_RS03730	flgC	flagellar basal body rod protein FlgC	CDS	-0.0227029	0.922513	0.956006	555.027	404.391	643.132	533.222	528.278	516.014
BBB50_RS03735	flgD	flagellar hook assembly protein FlgD	CDS	0.196157	0.542891	0.686319	1074.39	554.343	856.337	786.745	1027.35	1032.85
BBB50_RS03740	flgE	flagellar hook protein FlgE	CDS	0.281517	0.415012	0.577324	2340.28	1137.13	1881.07	1611.85	2354.15	2547.03
BBB50_RS03745	flgF	flagellar basal-body rod protein FlgF	CDS	-0.00185915	0.99005	0.995819	382.555	362.316	387.734	407.967	355.252	367.921
BBB50_RS03750	flgG	flagellar basal-body rod protein FlgG	CDS	0.011656	0.960946	0.976845	376.095	253.702	371.576	346.243	340.183	323.031
BBB50_RS03755	flgH	flagellar basal body L-ring protein FlgH	CDS	0.251476	0.181101	0.332737	100.97	76.2654	101.142	95.9331	113.75	121.696
BBB50_RS03760		flagellar basal body P-ring protein FlgI	CDS	-1.20107	0.099222	0.219317	443.615	291.503	2201.85	376.235	426.996	474.255
BBB50_RS03765	flgJ	flagellar assembly peptidoglycan hydrolase FlgJ	CDS	0.240983	0.437647	0.597228	217.692	116.646	182.16	158.862	221.433	230.044
BBB50_RS03770	flgK	flagellar hook-associated protein FlgK	CDS	0.0500184	0.815835	0.888799	804.046	562.595	731.406	668.988	721.573	781.477
BBB50_RS03775	flgL	flagellar hook-associated protein FlgL	CDS	0.168653	0.541213	0.68526	362.201	223.564	301.704	255.665	338.783	403.042
BBB50_RS03785		flagellin	CDS	0.0471059	0.825569	0.894756	3051.85	1919.6	2669.55	2330.71	2701.86	2862.01
BBB50_RS03790		flagellin	CDS	-0.642666	0.0279375	0.0893852	4201.55	2385.15	3479.36	1812.95	2258.27	2376.35
BBB50_RS03875	ychF	redox-regulated ATPase YchF	CDS	0.0526391	0.843935	0.909142	83.1833	129.246	103.909	134.226	105.682	88.2145
BBB50_RS03880	pth	aminoacyl-tRNA hydrolase	CDS	-0.163551	0.60362	0.735503	47.2552	84.592	60.67	80.8034	45.4734	45.6359
BBB50_RS03885		ribose-phosphate pyrophosphokinase	CDS	0.181953	0.612949	0.742876	119.465	262.471	182.608	289.808	197.829	152.865
BBB50_RS03890	ispE	4-(cytidine 5'-diphospho)-2-C-methyl-D-erythritol kinase	CDS	0.0291894	0.900137	0.94279	67.2546	111.34	80.7188	113.406	81.812	69.4232
BBB50_RS03895	lolB	lipoprotein insertase outer membrane protein LolB	CDS	-0.183072	0.505788	0.654815	20.2649	41.9275	26.9312	32.7364	22.3366	23.4891
BBB50_RS03900	hemA	glutamyl-tRNA reductase	CDS	-0.165346	0.668118	0.788902	38.9369	81.7182	48.8502	73.7741	43.4731	33.9286
BBB50_RS03905	prfA	peptide chain release factor 1	CDS	0.215617	0.266582	0.434147	62.9184	85.7709	72.3402	91.0461	86.6794	78.968
BBB50_RS03910	prmC	peptide chain release factor N(5)-glutamine methyltransferase	CDS	0.463378	0.0298688	0.0935013	34.6007	39.2012	28.951	49.272	46.4735	45.9342
BBB50_RS03915		SirB2 family protein	CDS	0.577197	0.00820463	0.0368548	26.5479	25.4955	31.2701	39.2301	36.2053	48.9169
BBB50_RS03920		SirB1 family protein	CDS	0.426084	0.00533748	0.0269476	76.1924	83.0445	86.9279	115.08	109.95	105.738
BBB50_RS03925	kdsA	3-deoxy-8-phosphooctulonate synthase	CDS	0.604561	0.0275707	0.0887685	140.35	147.594	153.283	167.163	188.761	315.052
BBB50_RS03930	ushA	bifunctional UDP-sugar hydrolase/5'-nucleotidase UshA	CDS	-0.403734	0.169237	0.319356	886.168	1141.18	862.92	1051.31	602.489	530.927
BBB50_RS03935	ybaK	Cys-tRNA(Pro) deacylase	CDS	-0.0575084	0.725058	0.828866	26.7248	29.3272	21.9938	28.9875	22.8034	23.1908
BBB50_RS03940		uracil-xanthine permease family protein	CDS	-0.0854586	0.810416	0.885133	15.3093	23.9481	16.6076	22.4937	14.6021	15.5848
BBB50_RS03945		DUF2066 domain-containing protein	CDS	0.335772	0.180921	0.332737	121.058	185.911	155.752	208.603	159.29	216.174
BBB50_RS03950		DUF2069 domain-containing protein	CDS	-0.35413	0.0680377	0.169111	12.212	17.9058	15.7847	11.6485	12.0684	12.2292
BBB50_RS03955	wrbA	NAD(P)H:quinone oxidoreductase	CDS	-0.245765	0.0743592	0.179462	52.2108	61.3808	53.6379	42.5105	49.4739	49.066
BBB50_RS03960	arsC	arsenate reductase (glutaredoxin)	CDS	-0.253431	0.15459	0.299834	30.3531	32.7168	29.9235	28.1841	22.47	27.3666
BBB50_RS03965		M48 family metallopeptidase	CDS	-0.13761	0.286946	0.45562	267.248	322.157	287.191	281.908	271.107	243.839
BBB50_RS03970		sulfurtransferase TusA family protein	CDS	-1.85754	0.0465482	0.12988	49.8215	506.889	55.8074	67.1465	53.9413	47.9475
BBB50_RS03975		AI-2E family transporter	CDS	0.0190753	0.910425	0.94775	162.65	234.102	182.234	211.013	175.359	200.365
BBB50_RS03980	mlp24	methyl-accepting chemotaxis protein Mlp24	CDS	0.144655	0.365263	0.532186	742.544	600.028	736.792	775.164	809.786	713.695
BBB50_RS03985	bcp	thioredoxin-dependent thiol peroxidase	CDS	-0.0453959	0.709359	0.819686	31.7689	28.8114	28.8014	31.3975	28.9376	26.2481
BBB50_RS03990		glycine cleavage system protein R	CDS	-0.198261	0.129932	0.265503	95.4838	108.098	109.67	94.3264	94.1472	84.5606
BBB50_RS03995	dapA	4-hydroxy-tetrahydrodipicolinate synthase	CDS	-0.176145	0.331505	0.499585	318.132	385.453	339.483	385.942	294.51	242.72
BBB50_RS04000	bamC	outer membrane protein assembly factor BamC	CDS	-0.231424	0.332088	0.49989	208.047	285.019	226.446	237.59	197.896	177.398
BBB50_RS04005		DUF2897 family protein	CDS	-0.0085774	0.979656	0.990034	51.9453	29.7693	46.2319	35.1465	42.9397	49.066
BBB50_RS04010		M15 family metallopeptidase	CDS	-0.362384	0.11342	0.241566	83.1833	67.9388	83.2623	58.1088	63.9427	60.2513
BBB50_RS04015	dapE	succinyl-diaminopimelate desuccinylase	CDS	-0.328891	0.0959013	0.214197	396.271	327.389	431.497	316.653	332.982	270.012
BBB50_RS04020		ArsC family reductase	CDS	-0.282101	0.119336	0.249332	53.6267	67.5704	66.8043	62.1256	47.0069	45.4868
BBB50_RS04025		helix-turn-helix domain-containing protein	CDS	0.925939	0.0356953	0.106938	32.4769	21.148	20.7969	31.1967	33.805	76.3581
BBB50_RS04030		DUF2956 domain-containing protein	CDS	0.0398644	0.795926	0.87697	16.7252	14.0741	15.7847	15.5983	16.5358	15.7339
BBB50_RS04035		DUF2919 domain-containing protein	CDS	0.109438	0.51543	0.662833	51.2374	68.4546	56.8547	73.5063	55.5415	61.4444
BBB50_RS04040		Dyp-type peroxidase	CDS	0.0850966	0.529711	0.675446	95.8378	97.6344	84.16	93.4561	92.4803	108.572
BBB50_RS04045		flagellin	CDS	-0.248525	0.269078	0.43701	429.279	314.493	438.081	306.678	355.852	332.277
BBB50_RS04050		flagellin	CDS	-0.720406	0.0156359	0.0595163	4482.34	2774.07	4068.7	2080	2392.75	2400.73
BBB50_RS04055		flagellin	CDS	-0.1381	0.634375	0.762723	3442.28	1859.4	3059.46	1928.57	2652.19	3017.11
BBB50_RS04060	flaG	flagellar protein FlaG	CDS	0.282625	0.288907	0.456016	2001.53	1157.83	1435.36	1563.52	1839.74	2185.75
BBB50_RS04065	fliD	flagellar filament capping protein FliD	CDS	0.28948	0.187256	0.340936	1543.4	1025.49	1304.74	1299.28	1566.3	1868.76
BBB50_RS04070		flagellar protein FliT	CDS	0.0446036	0.83969	0.90572	131.677	94.5396	116.253	97.0712	115.95	140.189
BBB50_RS04075	fliS	flagellar export chaperone FliS	CDS	-0.137919	0.431365	0.591932	353.706	266.303	338.435	252.72	298.577	319.749
BBB50_RS04080		sigma-54 dependent transcriptional regulator	CDS	-0.0078771	0.975444	0.987705	258.134	383.906	294.672	390.025	287.776	253.831
BBB50_RS04085		ATP-binding protein	CDS	0.413082	0.0529562	0.141256	120.439	109.94	121.19	122.444	138.42	207.3
BBB50_RS04090		sigma-54 dependent transcriptional regulator	CDS	0.0290371	0.87464	0.928424	213.179	161.521	157.099	153.372	167.825	221.394
BBB50_RS04095	fliE	flagellar hook-basal body complex protein FliE	CDS	0.338569	0.27112	0.438754	131.058	108.172	126.427	99.3473	130.419	232.654
BBB50_RS04100	fliF	flagellar basal-body MS-ring/collar protein FliF	CDS	0.383904	0.0999225	0.220343	305.123	270.061	303.724	279.833	351.052	516.014
BBB50_RS04105	fliG	flagellar motor switch protein FliG	CDS	0.15258	0.344121	0.511178	131.058	114.877	135.928	114.544	145.955	163.976
BBB50_RS04110	fliH	flagellar assembly protein FliH	CDS	-0.0794195	0.623583	0.751572	148.58	119.077	137.723	101.824	132.553	149.286
BBB50_RS04115	fliI	flagellar protein export ATPase FliI	CDS	0.0127922	0.970248	0.984094	136.81	139.93	146.625	138.912	144.688	143.544
BBB50_RS04120	fliJ	flagellar export protein FliJ	CDS	0.123977	0.523702	0.670583	22.5657	18.4953	19.8243	17.3389	24.5369	24.4584
BBB50_RS04125		flagellar hook-length control protein FliK	CDS	0.200767	0.452352	0.609583	589.628	416.181	544.234	514.812	621.625	645.017
BBB50_RS04130	fliL	flagellar basal body-associated protein FliL	CDS	0.300931	0.165755	0.315247	410.872	290.619	379.131	385.674	440.665	504.903
BBB50_RS04135	fliM	flagellar motor switch protein FliM	CDS	0.707208	0.0164096	0.0618347	266.895	222.459	264	290.276	346.984	592.745
BBB50_RS04140	fliN	flagellar motor switch protein FliN	CDS	0.445962	0.0473233	0.130408	94.6874	65.3598	82.589	93.1883	108.683	128.631
BBB50_RS04145	fliO	flagellar biosynthetic protein FliO	CDS	0.493495	0.0132991	0.0526303	25.4859	29.4746	35.1602	34.8787	44.2065	47.8729
BBB50_RS04150	fliP	flagellar type III secretion system pore protein FliP	CDS	0.284487	0.0904613	0.204811	65.3077	74.4969	67.1783	77.3222	83.6123	91.1972
BBB50_RS04155	fliQ	flagellar biosynthesis protein FliQ	CDS	0.0979383	0.672979	0.792576	38.4944	30.2851	33.664	24.3013	36.8054	48.5441
BBB50_RS04160	fliR	flagellar biosynthetic protein FliR	CDS	0.0464759	0.825644	0.894756	32.7424	36.18	43.7632	29.4561	38.739	48.2458
BBB50_RS04165	flhB	flagellar biosynthesis protein FlhB	CDS	0.142256	0.389764	0.553859	142.12	109.719	120.218	113.473	134.42	162.708
BBB50_RS04170	smrB	endonuclease SmrB	CDS	0.732621	0.000914752	0.00701052	27.6098	32.422	35.6838	59.3138	48.2738	51.5268
BBB50_RS04175	prmB	50S ribosomal protein L3 N(5)-glutamine methyltransferase	CDS	-0.0913832	0.486705	0.640433	276.452	300.935	321.005	301.59	279.708	261.959
BBB50_RS04185	aroC	chorismate synthase	CDS	-0.417777	0.00464442	0.0243647	387.953	417.875	438.155	333.055	310.846	287.312
BBB50_RS04190		trimeric intracellular cation channel family protein	CDS	0.0587919	0.650589	0.772195	39.9988	33.8957	37.18	38.7615	36.2053	40.7144
BBB50_RS04195		elongation factor P hydroxylase	CDS	0.0905614	0.786961	0.871193	4.69012	7.36864	5.23662	5.69038	6.06756	6.71116
BBB50_RS04200		YfcL family protein	CDS	3.30293	0.0155951	0.0595163	2.92026	3.46326	2.16946	4.21758	4.00059	76.6564
BBB50_RS04205		NADPH-dependent FMN reductase	CDS	0.364631	0.132847	0.269788	26.4594	35.2958	29.9983	47.7322	40.6727	29.7528
BBB50_RS04210	mnmC	bifunctional tRNA (5-methylaminomethyl-2-thiouridine)(34)-methyltransferase MnmD/FAD-dependent 5-carboxymethylaminomethyl-2-thiouridine(34) oxidoreductase MnmC	CDS	-0.105728	0.422071	0.583527	178.756	148.404	177.746	152.971	151.822	164.423
BBB50_RS04215	fabB	beta-ketoacyl-ACP synthase I	CDS	0.0504794	0.834818	0.902271	249.284	312.283	268.938	280.168	297.844	282.092
BBB50_RS04220		4-phosphoerythronate dehydrogenase	CDS	0.313508	0.306725	0.474064	40.0873	71.4758	55.583	92.8536	60.3422	54.5841
BBB50_RS04225		aspartate-semialdehyde dehydrogenase	CDS	0.13887	0.485732	0.639585	37.0785	56.3701	44.5113	55.2971	50.3407	46.307
BBB50_RS04230	fcrX	ferric iron uptake transcriptional regulator FcrX	CDS	-0.246399	0.0631161	0.160446	563.965	642.693	667.744	560.804	510.542	508.781
BBB50_RS04235		DUF4442 domain-containing protein	CDS	0.528737	0.404311	0.567146	181.676	107.951	151.638	98.1423	101.548	436.971
BBB50_RS04240		LysR family transcriptional regulator	CDS	0.150094	0.198532	0.354871	81.325	92.108	86.8531	101.757	91.4135	95.6713
BBB50_RS04245		CidA/LrgA family protein	CDS	-0.195699	0.400738	0.563926	5.04409	3.75801	3.74044	3.68201	3.00044	4.2504
BBB50_RS04250		LrgB family protein	CDS	0.407678	0.104012	0.226836	8.58381	7.07389	5.83509	7.49791	10.4682	10.5142
BBB50_RS04255	fldA	flavodoxin FldA	CDS	0.18502	0.452217	0.609583	80.8825	124.677	96.1294	129.473	111.083	102.457
BBB50_RS04260		DUF2788 domain-containing protein	CDS	-0.0932066	0.522612	0.669423	28.2292	32.9378	33.0655	30.9958	26.8706	30.4985
BBB50_RS04265		alpha/beta fold hydrolase	CDS	0.0196991	0.853055	0.915019	179.375	175.742	190.538	183.431	180.627	189.106
BBB50_RS04270	seqA	replication initiation negative regulator SeqA	CDS	0.264055	0.149622	0.293179	143.889	184.879	150.59	234.979	175.359	165.318
BBB50_RS04275	pgm	phosphoglucomutase (alpha-D-glucose-1,6-bisphosphate-dependent)	CDS	0.028701	0.823512	0.893782	295.212	250.681	254.051	292.753	283.708	239.514
BBB50_RS04280		DUF1853 family protein	CDS	-0.073448	0.683197	0.798643	36.2821	55.5595	36.2075	41.5063	39.1391	41.0872
BBB50_RS04285		Nif3-like dinuclear metal center hexameric protein	CDS	0.0324824	0.869565	0.925013	19.4684	25.9376	24.3129	27.9163	21.2031	22.2214
BBB50_RS04290		citrate synthase	CDS	-0.2742	0.167701	0.317449	4012.27	4337.77	3926.34	4164.82	3245.54	2741.06
BBB50_RS04295	sdhC	succinate dehydrogenase cytochrome b556 subunit	CDS	0.0921052	0.690713	0.804832	377.776	596.049	391.924	597.423	462.801	395.586
BBB50_RS04300	sdhD	succinate dehydrogenase, hydrophobic membrane anchor protein	CDS	0.109963	0.483425	0.637713	303.531	340.063	282.628	401.339	303.911	294.322
BBB50_RS04305	sdhA	succinate dehydrogenase flavoprotein subunit	CDS	-0.0616088	0.767338	0.856443	2308.25	2371.23	1915.33	1861.69	2629.05	1828.34
BBB50_RS04310		succinate dehydrogenase iron-sulfur subunit	CDS	-0.0832968	0.665216	0.786244	1015.54	1011.27	917.157	777.975	864.727	1136.12
BBB50_RS04315	sucA	2-oxoglutarate dehydrogenase E1 component	CDS	-0.623287	0.00199698	0.0134305	4415.62	4516.97	5409.58	2955.32	3217.34	3138.14
BBB50_RS04320	odhB	2-oxoglutarate dehydrogenase complex dihydrolipoyllysine-residue succinyltransferase	CDS	-0.493244	0.00666453	0.032041	2578.51	2223.19	2575.07	1768.84	1749.86	1721.93
BBB50_RS04325	sucC	ADP-forming succinate--CoA ligase subunit beta	CDS	-0.757441	0.00389103	0.0217	1388.9	1761.91	1736.46	1099.52	1018.68	772.827
BBB50_RS04330	sucD	succinate--CoA ligase subunit alpha	CDS	-0.865443	0.000848646	0.00655936	1857.64	1791.46	1687.99	1127.16	1044.22	757.988
BBB50_RS04335	znuB	zinc ABC transporter permease subunit ZnuB	CDS	0.787395	0.000752663	0.00603274	20.1764	19.6743	18.6274	32.5356	33.805	34.5998
BBB50_RS04340	znuC	zinc ABC transporter ATP-binding protein ZnuC	CDS	0.762391	5.80207e-05	0.000828052	63.6264	58.9491	57.8272	96.4017	107.082	102.532
BBB50_RS04345	znuA	zinc ABC transporter substrate-binding protein ZnuA	CDS	-0.293174	0.168705	0.318684	20.1764	29.2535	22.6671	23.8996	16.4691	18.493
BBB50_RS04350		AraC family transcriptional regulator	CDS	0.212108	0.250991	0.417939	122.828	124.162	108.996	177.138	119.551	115.656
BBB50_RS04355		ferrous iron transport protein A	CDS	-0.457899	0.0272694	0.0881444	59.8212	53.2753	58.5753	34.7448	40.1392	50.11
BBB50_RS04360	feoB	Fe(2+) transporter permease subunit FeoB	CDS	-0.207459	0.337441	0.505255	2499.13	1649.91	2240.67	1658.65	1781.26	2093.96
BBB50_RS04365		FeoC-like transcriptional regulator	CDS	0.0288334	0.91488	0.949453	139.907	84.0762	107.126	76.7197	110.35	150.703
BBB50_RS04370		HIT domain-containing protein	CDS	0.335881	0.111565	0.239021	20.4419	19.6006	21.4701	19.5481	24.8037	33.3321
BBB50_RS04375	argS	arginine--tRNA ligase	CDS	0.195481	0.115499	0.244273	156.898	168.668	153.882	196.552	188.561	163.901
BBB50_RS04380		VOC family protein	CDS	0.421303	0.0235107	0.079354	11.6811	11.9372	12.8671	19.2803	13.9354	15.6594
BBB50_RS04385		insulinase family protein	CDS	-0.720071	0.00162524	0.0114398	474.145	359.516	437.856	219.783	267.173	284.926
BBB50_RS04390	sixA	phosphohistidine phosphatase SixA	CDS	0.247451	0.12594	0.259502	224.329	166.31	197.495	225.942	218.232	253.98
BBB50_RS04395	flhA	flagellar biosynthesis protein FlhA	CDS	0.846059	0.00492102	0.0253391	162.65	162.331	153.957	236.117	251.504	373.364
BBB50_RS04400	flhF	flagellar biosynthesis protein FlhF	CDS	0.199248	0.378559	0.543691	353.883	464.372	417.658	350.393	431.53	637.113
BBB50_RS04405		MinD/ParA family protein	CDS	0.0200008	0.886583	0.934806	437.686	383.464	441.223	377.506	413.328	489.169
BBB50_RS04410		RNA polymerase sigma factor FliA	CDS	0.0840185	0.516944	0.66404	453.349	376.095	434.639	409.306	433.13	497.446
BBB50_RS04415	cheY	chemotaxis response regulator CheY	CDS	0.443229	0.00403423	0.0222589	389.988	348.168	391.624	468.486	543.547	524.067
BBB50_RS04420		protein phosphatase CheZ	CDS	0.471171	0.00129948	0.00951638	353.795	346.694	376.139	475.046	505.741	511.689
BBB50_RS04425		chemotaxis protein CheA	CDS	0.422557	0.018626	0.0672455	1321.11	1029.1	1251.25	1415.03	1774.93	1637.08
BBB50_RS04430		chemotaxis response regulator protein-glutamate methylesterase	CDS	0.487352	0.0217987	0.0753293	664.051	526.047	623.981	673.071	852.992	1017.04
BBB50_RS04435		ParA family protein	CDS	0.354158	0.0234038	0.0790669	354.768	297.988	320.182	367.799	410.46	465.382
BBB50_RS04440		chemotaxis protein CheW	CDS	0.354026	0.0275978	0.0887685	325.654	294.303	323.025	339.548	404.059	461.653
BBB50_RS04445		chemotaxis protein CheW	CDS	0.689354	0.00210758	0.0139926	283.089	219.512	260.185	347.716	399.859	482.458
BBB50_RS04450	flrD	flagellar transcriptional regulator FlrD	CDS	0.0949862	0.809231	0.884627	422.465	166.384	179.541	270.996	273.84	275.68
BBB50_RS04455	ccmA	cytochrome c biogenesis heme-transporting ATPase CcmA	CDS	0.406252	0.248602	0.415509	69.7324	59.686	66.2058	143.799	58.8753	56.5229
BBB50_RS04460	ccmB	heme exporter protein CcmB	CDS	0.52931	0.0467637	0.130014	82.7408	66.3914	78.2501	90.7113	82.0121	155.475
BBB50_RS04465		heme ABC transporter permease	CDS	0.0883856	0.697081	0.809949	110.705	58.507	65.2333	79.4645	80.7452	88.9602
BBB50_RS04470	ccmD	heme exporter protein CcmD	CDS	0.0298654	0.856814	0.917292	18.672	13.1899	14.1389	15.5314	15.2022	16.1814
BBB50_RS04475	ccmE	cytochrome c maturation protein CcmE	CDS	-0.073009	0.59463	0.728075	20.3534	19.1585	16.4579	17.6736	18.136	17.3744
BBB50_RS04480		heme lyase CcmF/NrfE family subunit	CDS	-0.225987	0.209151	0.367214	131.412	155.994	134.207	114.477	118.884	127.139
BBB50_RS04485		DsbE family thiol:disulfide interchange protein	CDS	0.294145	0.67796	0.795598	45.0429	43.1065	46.4563	27.7155	95.5474	41.7583
BBB50_RS04490		cytochrome c-type biogenesis protein CcmH	CDS	-0.345965	0.0805096	0.189634	27.2558	29.6219	32.9907	23.6318	22.3366	24.7567
BBB50_RS04495	ccmI	c-type cytochrome biogenesis protein CcmI	CDS	-0.393449	0.0437872	0.124201	95.3953	104.266	103.535	77.7908	73.4775	79.5645
BBB50_RS04500		VacJ family lipoprotein	CDS	-0.200014	0.154751	0.299985	99.7315	97.266	106.229	88.3682	89.5465	86.052
BBB50_RS04505		SDR family oxidoreductase	CDS	0.356313	0.239407	0.405159	140.35	69.1915	102.039	120.301	150.956	127.512
BBB50_RS04510		VC2046/SO_2500 family protein	CDS	-0.723341	0.000905976	0.00695797	155.836	179.795	162.934	107.113	102.015	92.8377
BBB50_RS04515	sodB	superoxide dismutase [Fe]	CDS	0.192925	0.320773	0.488368	1181.29	1073.39	1276.54	1385.31	1336.66	1314.49
BBB50_RS04520		Grx4 family monothiol glutaredoxin	CDS	-0.373339	0.289296	0.456186	21.0613	37.6537	29.8487	31.8661	19.6696	16.8525
BBB50_RS04525		DNA topoisomerase III	CDS	0.240551	0.0856579	0.198029	94.5104	80.2445	78.5493	98.2762	100.148	100.817
BBB50_RS04530		histone deacetylase	CDS	0.648793	0.0451414	0.127245	22.7427	15.5478	16.6076	20.6862	22.87	42.504
BBB50_RS04545		DUF3413 domain-containing protein	CDS	-0.0748881	0.753553	0.847806	167.871	208.827	170.938	205.791	160.09	154.058
BBB50_RS04550		YejL family protein	CDS	-0.316085	0.0473576	0.130408	51.5029	47.9698	56.5555	43.9833	39.8059	41.5346
BBB50_RS04555	yejK	nucleoid-associated protein YejK	CDS	-0.23134	0.175707	0.327642	140.438	171.91	169.592	161.004	136.487	113.046
BBB50_RS04560		Hpt domain-containing protein	CDS	1.22691	1.39847e-05	0.000281636	19.5569	16.0636	15.9343	43.5147	42.2729	34.8235
BBB50_RS04565	nhaC	Na+/H+ antiporter NhaC	CDS	-0.202877	0.551136	0.691613	240.612	385.38	255.323	318.26	227.634	219.828
BBB50_RS04570	asd	aspartate-semialdehyde dehydrogenase	CDS	-0.347501	0.0220323	0.0759191	413.704	458.403	472.119	386.276	357.986	312.218
BBB50_RS04575		YchE family NAAT transporter	CDS	0.419908	0.0148472	0.0575625	25.309	22.327	20.9465	33.6067	26.1372	31.9899
BBB50_RS04580	adhE	bifunctional acetaldehyde-CoA/alcohol dehydrogenase	CDS	-0.0286482	0.912501	0.948886	2570.01	2362.68	1713.35	1691.25	1865.47	2958.65
BBB50_RS04585		DMT family transporter	CDS	-0.599825	0.0158767	0.0602649	70.5288	86.6552	81.9905	65.272	51.1409	41.3855
BBB50_RS04590		SulP family inorganic anion transporter	CDS	0.212447	0.513038	0.660735	18.318	21.4427	17.6549	29.3222	17.0025	20.208
BBB50_RS04595	rne	ribonuclease E	CDS	-0.334053	0.130305	0.266117	618.3	872.152	651.361	578.812	550.614	569.703
BBB50_RS04610	rluC	23S rRNA pseudouridine(955/2504/2580) synthase RluC	CDS	-0.345638	0.402484	0.565506	35.2202	118.119	42.8655	48.1339	50.074	56.2992
BBB50_RS04615		Maf family protein	CDS	-0.187523	0.237259	0.402652	23.9816	29.7693	26.3327	24.5021	21.5365	24.3093
BBB50_RS04620	yceD	23S rRNA accumulation protein YceD	CDS	0.197879	0.526641	0.672842	582.637	870.383	681.06	1050.31	749.977	647.552
BBB50_RS04625	rpmF	50S ribosomal protein L32	CDS	0.27719	0.378073	0.543418	33.2733	46.4224	39.4991	56.5691	46.0068	41.9075
BBB50_RS04630	plsX	phosphate acyltransferase PlsX	CDS	0.40292	0.22266	0.38472	26.1939	52.0963	34.1128	59.9163	48.0737	40.7144
BBB50_RS04635		ketoacyl-ACP synthase III	CDS	-0.0289902	0.928783	0.958932	54.5116	93.508	67.9264	78.3933	69.5436	63.756
BBB50_RS04640	fabD	ACP S-malonyltransferase	CDS	-0.245274	0.485513	0.639585	80.8825	143.246	100.319	106.912	86.6794	80.1611
BBB50_RS04645	fabG	3-oxoacyl-ACP reductase FabG	CDS	0.845475	0.0400107	0.116591	348.042	431.065	365.067	1091.95	537.079	426.904
BBB50_RS04650	acpP	acyl carrier protein	CDS	-0.0432191	0.862904	0.921091	275.301	419.57	347.412	363.983	329.248	318.333
BBB50_RS04655	fabF	beta-ketoacyl-ACP synthase II	CDS	-0.0725461	0.848307	0.912226	69.5554	145.162	106.752	117.891	99.8814	87.9908
BBB50_RS04660	pabC	aminodeoxychorismate lyase	CDS	0.47322	0.0016588	0.0116343	45.3084	41.5591	41.893	60.1841	56.7417	61.8172
BBB50_RS04665	mltG	endolytic transglycosylase MltG	CDS	0.425078	0.0568371	0.14812	33.8928	42.9592	39.9479	55.8327	53.0078	48.0221
BBB50_RS04670	tmk	dTMP kinase	CDS	0.9154	0.00513571	0.0261842	15.8402	20.4848	20.7221	28.1841	45.8734	33.6304
BBB50_RS04675		DNA polymerase III subunit delta'	CDS	0.98365	0.0286896	0.090909	13.3624	19.6743	15.5602	39.0293	32.4714	24.6822
BBB50_RS04680		YchF/TatD family DNA exonuclease	CDS	0.49801	0.114569	0.242873	7.96436	11.7161	10.8473	15.6653	13.802	13.7206
BBB50_RS04685	ptsG	PTS glucose transporter subunit IIBC	CDS	0.426016	0.0835093	0.19468	925.282	1086.28	931.37	1534.59	1334.33	1084.97
BBB50_RS04690		sodium-dependent transporter	CDS	0.0731901	0.838341	0.904999	346.981	213.69	380.253	265.373	343.984	380.523
BBB50_RS04695		porin family protein	CDS	-0.46	0.00635522	0.03109	51.5029	62.6334	58.4257	46.9958	37.0054	41.4601
BBB50_RS04700		patatin-like phospholipase family protein	CDS	-0.457232	0.0453817	0.127818	772.1	640.777	661.011	481.473	497.94	531.151
BBB50_RS04705	pyk	pyruvate kinase	CDS	2.11962	1.00235e-07	8.06779e-06	93.6255	95.0554	102.862	413.925	453.2	399.985
BBB50_RS04710		ROK family protein	CDS	-0.353756	0.106212	0.230412	99.112	128.804	93.6607	100.017	77.8781	73.7482
BBB50_RS04715		chemotaxis protein CheV	CDS	1.19073	5.31909e-06	0.000135787	124.952	134.109	138.172	312.168	302.044	292.607
BBB50_RS04720		hypothetical protein	CDS	-0.506313	0.0383703	0.113372	240.081	191.142	261.981	148.887	167.625	171.507
BBB50_RS04725		ChaN family lipoprotein	CDS	-0.209315	0.568099	0.705743	39.9103	81.4971	62.8394	79.4645	41.6061	38.3282
BBB50_RS04730	rlmA	23S rRNA (guanine(745)-N(1))-methyltransferase	CDS	-0.133879	0.562215	0.699872	25.132	35.6642	35.0105	33.6737	30.4712	23.1908
BBB50_RS04735		DUF2860 domain-containing protein	CDS	-0.0174848	0.929304	0.958932	81.148	105.077	108.174	123.983	89.4798	77.402
BBB50_RS04740		D-hexose-6-phosphate mutarotase	CDS	0.175399	0.451756	0.609231	31.238	51.3594	35.4594	47.3306	42.2062	43.8462
BBB50_RS04745	gap	type I glyceraldehyde-3-phosphate dehydrogenase	CDS	0.748216	0.00848332	0.0378254	3271.05	2085.32	2115.82	3630.33	3734.02	5186.76
BBB50_RS04750	msrB	peptide-methionine (R)-S-oxide reductase MsrB	CDS	0.454301	0.169619	0.319911	77.6967	54.2332	74.4348	146.142	69.2769	67.2607
BBB50_RS04755		DUF2989 domain-containing protein	CDS	0.858263	0.000111667	0.00139583	78.2277	82.5287	76.5295	153.506	138.954	137.728
BBB50_RS04760		YeaC family protein	CDS	-0.0462926	0.812914	0.88693	13.8049	12.1583	13.3908	14.5272	9.9348	13.646
BBB50_RS04765	ansA	asparaginase	CDS	0.161212	0.623306	0.751572	32.9193	46.1277	37.7785	60.1172	37.2055	33.3321
BBB50_RS04770	sppA	signal peptide peptidase SppA	CDS	-0.1999	0.409567	0.571471	266.895	366.811	351.527	377.306	279.708	200.738
BBB50_RS04775		NADPH-dependent 2,4-dienoyl-CoA reductase	CDS	-0.496461	0.2087	0.36707	2254.98	1238.74	2009.22	1267.55	1378.74	1254.39
BBB50_RS04780	purU	formyltetrahydrofolate deformylase	CDS	-0.0434322	0.855412	0.916333	40.9722	64.4756	61.044	69.2887	51.2075	41.0872
BBB50_RS04790		ATP-dependent DNA helicase	CDS	0.645002	0.0389151	0.114317	85.8381	112.814	88.4241	129.674	121.951	197.383
BBB50_RS04795	tsaB	tRNA (adenosine(37)-N6)-threonylcarbamoyltransferase complex dimerization subunit type 1 TsaB	CDS	0.414269	0.0891944	0.203292	77.0773	65.0651	77.5768	79.6653	108.816	104.321
BBB50_RS04800		hypothetical protein	CDS	0.386708	0.201502	0.358765	18.318	11.053	18.9266	15.0628	20.9364	27.1429
BBB50_RS04805		Slp family lipoprotein	CDS	0.120744	0.328835	0.497092	98.1386	93.4343	102.638	95.5984	115.95	108.348
BBB50_RS04810		alpha/beta hydrolase	CDS	0.190022	0.257717	0.42484	45.5738	50.1067	47.9525	45.9247	58.6753	59.2819
BBB50_RS04815	fadD	long-chain-fatty-acid--CoA ligase FadD	CDS	-0.113863	0.422977	0.584253	537.063	628.987	560.468	603.85	532.745	458.894
BBB50_RS04820	rnd	ribonuclease D	CDS	-0.104053	0.373124	0.538764	116.545	122.246	113.41	112.937	113.483	101.264
BBB50_RS04825		M3 family oligoendopeptidase	CDS	-0.218457	0.155211	0.300716	360.431	357.895	345.392	301.055	323.781	289.4
BBB50_RS04830	rrtA	rhombosortase	CDS	0.0998068	0.426299	0.586708	118.403	97.045	109.296	118.895	115.817	113.269
BBB50_RS04835		DTW domain-containing protein	CDS	0.446334	0.030962	0.0960113	6.01752	7.00021	6.28394	9.64017	6.93435	9.76847
BBB50_RS04840		anti-phage deoxyguanosine triphosphatase	CDS	-0.458394	0.0312001	0.0965019	314.15	268.071	319.733	208.937	228.7	218.784
BBB50_RS04845	yfbR	5'-deoxynucleotidase	CDS	-0.426309	0.019533	0.069555	122.12	104.266	112.438	75.7155	85.8126	90.6007
BBB50_RS04850		pyridoxal phosphate-dependent aminotransferase	CDS	-0.109448	0.563798	0.701602	886.61	645.198	856.113	740.352	754.244	718.84
BBB50_RS04855		isochorismate synthase MenF	CDS	0.405019	0.156705	0.302479	46.1048	65.5809	46.3067	91.113	59.2087	58.9091
BBB50_RS04860	menD	2-succinyl-5-enolpyruvyl-6-hydroxy-3- cyclohexene-1-carboxylic-acid synthase	CDS	0.94352	0.102968	0.225579	69.8209	95.6449	120.143	98.3431	359.52	91.4955
BBB50_RS04865	menH	2-succinyl-6-hydroxy-2, 4-cyclohexadiene-1-carboxylate synthase	CDS	2.3363	0.0355322	0.106714	19.9109	24.3165	17.8045	20.2845	18.8028	274.561
BBB50_RS04870	menB	1,4-dihydroxy-2-naphthoyl-CoA synthase	CDS	-0.282502	0.365998	0.532614	148.668	240.144	140.79	173.992	110.016	151.449
BBB50_RS04875	menC	o-succinylbenzoate synthase	CDS	-0.500529	0.0680532	0.169111	42.1226	59.0965	52.1418	37.6235	33.6716	37.1351
BBB50_RS04880	menE	o-succinylbenzoate--CoA ligase	CDS	-0.00639053	0.985134	0.994389	68.8475	73.7601	63.2135	46.1925	79.545	79.1917
BBB50_RS04885		benzoate/H(+) symporter BenE family transporter	CDS	0.037561	0.838209	0.904999	16.7252	16.3584	18.3282	20.954	18.7361	13.0495
BBB50_RS04890		XRE family transcriptional regulator	CDS	-0.131054	0.611572	0.741702	164.508	106.329	169.966	110.259	120.018	172.253
BBB50_RS04895		methyl-accepting chemotaxis protein	CDS	2.01242	1.66968e-05	0.000321946	32.7424	20.8532	26.1083	122.644	112.417	86.3503
BBB50_RS04905		MFS transporter	CDS	-0.0479026	0.669341	0.789832	78.1392	85.2551	74.9585	78.9289	78.4115	73.2262
BBB50_RS04910		TetR-like C-terminal domain-containing protein	CDS	-0.477661	0.0922928	0.20832	45.8393	64.844	50.0471	53.8243	32.1381	29.4545
BBB50_RS04915		Tim44 domain-containing protein	CDS	-0.0535766	0.873219	0.927793	2001.8	1084.96	1571.43	1262.66	1610.44	1615.23
BBB50_RS04920		DUF1244 domain-containing protein	CDS	-0.0790143	0.645923	0.769755	21.0613	15.3268	19.3755	20.1506	14.9355	17.6727
BBB50_RS04925		copper resistance protein NlpE N-terminal domain-containing protein	CDS	-0.362766	0.0455256	0.12803	478.923	692.505	543.711	460.519	443.132	430.185
BBB50_RS04930	minE	cell division topological specificity factor MinE	CDS	0.453594	0.199854	0.356706	6.10601	12.0846	8.22897	13.59	12.5352	10.1413
BBB50_RS04935	minD	septum site-determining protein MinD	CDS	-0.302231	0.43167	0.591932	40.1758	87.392	48.2517	61.59	39.8059	41.2364
BBB50_RS04940	minC	septum site-determining protein MinC	CDS	-0.364031	0.358064	0.524225	35.8396	77.1496	39.7235	53.6904	39.4725	25.5024
BBB50_RS04945		YcgL domain-containing protein	CDS	-0.245855	0.318177	0.485696	41.2377	31.6851	43.2395	25.2385	34.4717	38.2536
BBB50_RS04950		lytic murein transglycosylase	CDS	-0.320875	0.0736926	0.178447	452.464	413.602	426.336	294.494	357.719	382.462
BBB50_RS04955		LysR family transcriptional regulator	CDS	0.228833	0.112496	0.240588	46.1933	40.9696	35.9831	42.7113	51.5409	50.0354
BBB50_RS04960		NupC/NupG family nucleoside CNT transporter	CDS	0.568139	0.0170752	0.0634197	7.07943	5.60016	5.31143	8.5021	7.9345	10.2159
BBB50_RS04965		Ig-like domain-containing protein	CDS	-0.351127	0.370573	0.537605	447.951	750.864	484.612	485.958	444.199	389.62
BBB50_RS04970		NapC/NirT family cytochrome c	CDS	0.95532	0.0899507	0.204305	111.236	64.0335	46.8303	212.954	62.8759	154.655
BBB50_RS04975		molybdopterin guanine dinucleotide-containing S/N-oxide reductase	CDS	-0.202934	0.557768	0.69673	273.797	414.486	291.38	308.218	277.307	265.613
BBB50_RS04980		L-tyrosine/L-tryptophan isonitrile synthase family protein	CDS	-0.0630291	0.807158	0.884446	10.7076	12.2319	15.5602	12.5858	12.7352	11.5581
BBB50_RS04985		LysR substrate-binding domain-containing protein	CDS	-0.768144	0.00258584	0.0162455	177.871	173.089	158.969	82.8118	104.749	111.853
BBB50_RS04990		FAD-binding protein	CDS	-0.219304	0.26061	0.427658	9.64572	11.053	11.0717	10.6444	7.26774	9.39562
BBB50_RS04995		TauD/TfdA family dioxygenase	CDS	-0.509209	0.033592	0.102329	14.0704	13.4846	11.2961	10.7782	9.53474	6.93487
BBB50_RS05000		hypothetical protein	CDS	1.76767	1.82242e-05	0.000347698	49.8215	34.1168	43.5388	131.615	152.356	150.032
BBB50_RS05005	folD	bifunctional methylenetetrahydrofolate dehydrogenase/methenyltetrahydrofolate cyclohydrolase FolD	CDS	0.264766	0.586299	0.720941	43.096	100.729	61.8669	134.628	62.6759	49.8863
BBB50_RS05015	opgC	OpgC domain-containing protein	CDS	-0.296805	0.0536343	0.142854	33.7158	35.8116	38.9006	29.3222	31.2046	27.7395
BBB50_RS05020		HAD-IB family hydrolase	CDS	-0.191201	0.478317	0.634198	9.02627	7.07389	12.1938	8.43515	6.60097	9.76847
BBB50_RS05025		LysE family translocator	CDS	-0.527737	0.0583124	0.15088	219.374	146.636	206.098	119.163	134.553	143.097
BBB50_RS05030		thioesterase family protein	CDS	-0.333523	0.134234	0.271332	118.846	99.9187	105.63	105.908	70.7437	80.7576
BBB50_RS05035		lysophospholipid acyltransferase family protein	CDS	0.753476	0.0178786	0.0655905	15.1323	21.0743	15.261	35.4142	26.2039	25.2041
BBB50_RS05040		phosphatidate cytidylyltransferase	CDS	0.831105	0.0853472	0.197563	12.6545	29.843	21.919	59.6486	34.0717	21.0283
BBB50_RS05045		CDP-alcohol phosphatidyltransferase family protein	CDS	1.16862	0.00417846	0.0227773	10.8846	20.6322	17.0564	49.9414	36.6721	22.7434
BBB50_RS05050		bifunctional diguanylate cyclase/phosphodiesterase	CDS	2.17025	3.13821e-07	1.55836e-05	24.6895	20.7059	26.1831	107.18	112.883	102.159
BBB50_RS05055		oxidoreductase	CDS	2.28317	8.56391e-06	0.000191631	5.92902	5.30542	6.58318	32.7364	30.2044	23.8619
BBB50_RS05065		YdiU family protein	CDS	0.469823	0.182425	0.333944	167.606	162.994	174.679	386.142	176.093	137.504
BBB50_RS05070	dctP	TRAP transporter solute-binding subunit DctP	CDS	0.240202	0.336823	0.504539	1345.36	2136.83	1647.66	2153.91	2423.09	1482.2
BBB50_RS05075		TRAP transporter small permease	CDS	0.441418	0.210958	0.369123	167.517	252.523	235.648	356.552	336.716	197.159
BBB50_RS05080		TRAP transporter large permease	CDS	0.0440722	0.8673	0.924423	441.491	325.915	471.146	394.645	524.211	358.078
BBB50_RS05085		sigma-54 dependent transcriptional regulator	CDS	-0.205567	0.371081	0.537656	17.9641	26.2324	21.1709	21.5565	18.6694	16.4796
BBB50_RS05090		sensor histidine kinase	CDS	-0.060905	0.651516	0.772569	39.9103	39.2012	39.4991	38.5607	38.0056	37.1351
BBB50_RS05100	tig	trigger factor	CDS	-0.20366	0.676296	0.794676	221.409	515.584	295.046	390.427	264.039	241.751
BBB50_RS05105	clpP	ATP-dependent Clp endopeptidase proteolytic subunit ClpP	CDS	-0.41467	0.0139007	0.0544756	810.595	662.072	784.221	599.163	566.483	527.423
BBB50_RS05110	clpX	ATP-dependent protease ATP-binding subunit ClpX	CDS	0.038907	0.792712	0.875291	1636.41	1248.62	1567.4	1488.67	1510.56	1574.89
BBB50_RS05115	lon	endopeptidase La	CDS	0.0323141	0.795483	0.87697	398.483	456.119	418.331	452.084	443.665	406.025
BBB50_RS05120		HU family DNA-binding protein	CDS	-0.70524	0.00219078	0.0143869	414.678	452.876	459.102	286.594	269.306	257.783
BBB50_RS05125	ppiD	peptidylprolyl isomerase	CDS	-0.342576	0.320063	0.48749	238.842	416.918	289.809	312.435	237.768	195.518
BBB50_RS05130		ComEA family DNA-binding protein	CDS	1.36644	0.000500651	0.00439433	1.50438	1.76847	1.12213	4.48536	3.66721	3.20644
BBB50_RS05135	cmk	(d)CMP kinase	CDS	0.0308233	0.797673	0.878628	191.587	219.364	204.453	235.849	194.429	198.427
BBB50_RS05140	rpsA	30S ribosomal protein S1	CDS	-0.168277	0.251116	0.417949	10996	8946.34	9293.13	8543	8303.89	9169.91
BBB50_RS05145	ihfB	integration host factor subunit beta	CDS	0.634301	0.0079947	0.0362474	83.8912	56.3701	63.0639	87.9666	103.282	124.306
BBB50_RS05150		LapA family protein	CDS	0.106029	0.345919	0.51182	142.385	135.436	147.747	153.372	143.888	160.77
BBB50_RS05155	lapB	lipopolysaccharide assembly protein LapB	CDS	0.111704	0.294472	0.461305	196.72	202.785	201.759	226.879	214.298	208.493
BBB50_RS05160	pyrF	orotidine-5'-phosphate decarboxylase	CDS	0.059829	0.675401	0.79432	71.0598	79.4339	69.7967	66.544	80.5452	82.5473
BBB50_RS05165		tRNA isopentenyl-2-thiomethyl-A-37 hydroxylase MiaE	CDS	-0.23459	0.0743294	0.179462	55.2196	65.9493	59.2486	54.3599	46.8736	52.1233
BBB50_RS05170		hypothetical protein	CDS	-0.110713	0.460526	0.616388	172.473	199.69	208.941	212.686	173.225	152.269
BBB50_RS05175	cysB	HTH-type transcriptional regulator CysB	CDS	-0.642666	0.00319401	0.0190746	577.416	455.308	532.714	339.013	315.513	348.16
BBB50_RS05180		methyltransferase	CDS	0.0599126	0.697085	0.809949	54.7771	49.2962	47.0548	63.5314	46.4735	47.5001
BBB50_RS05185	ald	alanine dehydrogenase	CDS	0.0903489	0.671628	0.792015	494.587	822.635	595.404	752	681.167	603.11
BBB50_RS05190	lrp	leucine-responsive transcriptional regulator Lrp	CDS	0.100059	0.368192	0.534734	336.096	337.189	343.821	393.44	355.186	341.523
BBB50_RS05195	ftsK	DNA translocase FtsK	CDS	-0.117903	0.508256	0.656837	467.862	648.514	459.102	443.515	482.804	525.558
BBB50_RS05200	dsbB	disulfide bond formation protein DsbB	CDS	-0.0465394	0.853176	0.915019	17.7871	31.243	21.5449	28.5188	19.1362	20.73
BBB50_RS05205	nhaB	Na(+)/H(+) antiporter NhaB	CDS	-0.468739	0.0522334	0.139842	211.409	270.576	206.248	197.958	155.356	143.992
BBB50_RS05210	fadR	fatty acid metabolism transcriptional regulator FadR	CDS	-0.348094	0.0280371	0.089602	343.706	368.8	401.2	335.732	287.242	251.967
BBB50_RS05215		DUF1887 family protein	CDS	0.423133	0.0686513	0.170336	81.325	131.53	88.7981	112.67	142.221	149.659
BBB50_RS05220		methyl-accepting chemotaxis protein	CDS	-0.589784	0.0100441	0.0429777	186.897	134.478	141.015	95.3975	108.216	103.576
BBB50_RS05225	hinT	purine nucleoside phosphoramidase	CDS	0.0548488	0.669809	0.790126	86.546	96.9713	90.2195	106.243	84.6791	93.4343
BBB50_RS05230		COG3014 family protein	CDS	-0.12249	0.494531	0.646709	141.146	202.49	151.862	169.439	148.689	137.057
BBB50_RS05235		DUF1425 domain-containing protein	CDS	-0.397039	0.0255362	0.0841534	124.421	175.521	143.857	101.69	119.484	115.879
BBB50_RS05240	lpoB	penicillin-binding protein activator LpoB	CDS	-0.391355	0.0480157	0.131861	357.865	494.067	375.615	264.77	319.647	351.516
BBB50_RS05245		phosphotransferase	CDS	-0.509204	0.00812916	0.036652	298.309	348.463	260.858	176.937	227.233	233.548
BBB50_RS05250	ycfP	alpha/beta hydrolase YcfP	CDS	-0.255385	0.2382	0.404059	248.046	194.827	232.356	159.331	197.696	208.643
BBB50_RS05255		NAD(P)/FAD-dependent oxidoreductase	CDS	-0.353568	0.0133366	0.0527071	192.03	205.29	190.837	171.582	150.622	138.101
BBB50_RS05260		GNAT family protein	CDS	-0.0568896	0.719599	0.826536	17.0791	19.2321	20.1236	19.8829	17.6026	16.7779
BBB50_RS05265		beta-prism lectin domain-containing protein	CDS	-0.490291	0.312346	0.47916	618.034	438.36	579.17	514.41	429.93	219.902
BBB50_RS05270		peptidoglycan binding protein CsiV	CDS	-0.12326	0.334227	0.501894	326.539	385.306	389.605	371.214	326.715	313.337
BBB50_RS05275	mfd	transcription-repair coupling factor	CDS	-0.239742	0.107011	0.231176	197.339	250.607	203.256	184.569	185.894	181.052
BBB50_RS05280		PilZ domain-containing protein	CDS	-0.118672	0.718503	0.8258	13.0969	28.8851	19.3007	26.3766	15.1356	14.9883
BBB50_RS05285	lolC	lipoprotein-releasing ABC transporter permease subunit LolC	CDS	-0.00957427	0.95947	0.976166	43.7155	64.5493	47.6532	58.2427	48.2071	48.4695
BBB50_RS05290	lolD	lipoprotein-releasing ABC transporter ATP-binding protein LolD	CDS	0.00181272	0.988935	0.995363	43.0075	45.8329	41.0701	37.4896	46.1401	46.4561
BBB50_RS05295	lolE	lipoprotein-releasing ABC transporter permease subunit LolE	CDS	0.0232549	0.896143	0.941421	37.698	37.8011	38.2273	28.9875	40.606	46.0087
BBB50_RS05300		DUF2062 domain-containing protein	CDS	0.204972	0.277604	0.446655	19.203	24.4639	19.1511	29.6569	21.7365	21.0283
BBB50_RS05305		DNA internalization-related competence protein ComEC/Rec2	CDS	-0.270866	0.229093	0.391434	29.5566	19.7479	21.8442	14.9289	20.0029	24.011
BBB50_RS05310	msbA	lipid A ABC transporter ATP-binding protein/permease MsbA	CDS	0.105979	0.303326	0.470701	363.883	351.852	355.866	384.067	387.124	382.089
BBB50_RS05315	lpxK	tetraacyldisaccharide 4'-kinase	CDS	0.206936	0.165026	0.314026	114.156	96.6028	103.386	101.49	125.685	135.416
BBB50_RS05320		Trm112 family protein	CDS	0.180556	0.46573	0.621602	11.5041	10.8319	11.2213	11.5816	12.7352	13.7206
BBB50_RS05325	kdsB	3-deoxy-manno-octulosonate cytidylyltransferase	CDS	-0.0247782	0.906412	0.946082	57.4319	58.1386	56.7051	46.795	57.5418	65.0237
BBB50_RS05330		SpoVR family protein	CDS	1.91663	3.63076e-05	0.000587567	223.002	151.868	185.676	517.289	693.369	905.559
BBB50_RS05335		YeaH/YhbH family protein	CDS	2.18368	9.74943e-05	0.00124442	208.312	111.266	153.134	444.519	789.45	913.389
BBB50_RS05340		PrkA family serine protein kinase	CDS	2.3161	0.000179394	0.00200526	1894.19	815.782	1326.96	4911.47	7375.82	7815.74
BBB50_RS05345		YfbU family protein	CDS	-0.27731	0.63146	0.759929	235.657	116.572	90.6683	54.8954	79.0116	231.535
BBB50_RS05350		energy-coupling factor ABC transporter permease	CDS	0.281537	0.264502	0.432485	6.01752	11.7898	7.55569	9.43934	10.6682	10.8124
BBB50_RS05355	pflA	pyruvate formate lyase 1-activating protein	CDS	0.342193	0.00998505	0.042886	145.925	141.625	146.251	187.046	178.026	184.855
BBB50_RS05360		methyl-accepting chemotaxis protein	CDS	2.82036	3.76295e-08	4.21976e-06	58.4053	44.2118	56.1814	353.406	396.658	371.575
BBB50_RS05365		lipid A deacylase LpxR family protein	CDS	-0.166098	0.250994	0.417939	94.6874	85.1078	80.1951	78.862	77.1447	75.687
BBB50_RS05370	pflB	formate C-acetyltransferase	CDS	0.23644	0.159084	0.306256	2627	2442.41	2166.61	3088	2669.53	2767.09
BBB50_RS05375		DUF3360 family protein	CDS	0.429308	0.38651	0.550963	134.421	79.655	59.3234	69.8912	81.0119	217.218
BBB50_RS05380		ABC transporter ATP-binding protein	CDS	-0.569821	0.161535	0.309331	508.215	362.39	580.517	294.159	361.453	321.987
BBB50_RS05385		ABC transporter substrate-binding protein	CDS	-0.722717	0.292247	0.459408	745.199	221.796	569.969	169.841	344.317	417.136
BBB50_RS05390		ABC transporter permease	CDS	-0.782159	0.303253	0.470701	310.433	83.3393	223.678	51.3473	140.554	167.108
BBB50_RS05395		ABC transporter permease	CDS	-0.874648	0.20041	0.357347	54.7771	15.032	34.4869	9.43934	18.336	29.0817
BBB50_RS05400	xthA	exodeoxyribonuclease III	CDS	-0.236236	0.201297	0.358576	72.5642	107.435	85.3569	86.2929	72.4107	66.5896
BBB50_RS05405		methyl-accepting chemotaxis protein	CDS	-0.525355	0.006437	0.031321	397.333	340.357	408.382	242.544	271.707	282.018
BBB50_RS05410	rsmS	pleiotropic regulatory protein RsmS	CDS	0.0641656	0.798771	0.879355	5.57505	5.52648	5.83509	5.4226	7.20106	5.07065
BBB50_RS05415		primosomal replication protein	CDS	-0.260821	0.140418	0.279833	28.8487	21.5901	23.3404	22.3598	20.6697	18.493
BBB50_RS05420		TSUP family transporter	CDS	-0.142558	0.239384	0.405159	81.148	73.6127	78.6989	72.7699	71.7439	66.9625
BBB50_RS05425	dinG	ATP-dependent DNA helicase DinG	CDS	0.177738	0.15432	0.29947	168.933	153.268	149.094	195.749	163.424	173.894
BBB50_RS05430	ompT	porin OmpT	CDS	0.127874	0.541687	0.685381	228.489	308.967	328.71	395.314	293.977	257.187
BBB50_RS05435		DUF2057 family protein	CDS	-0.706083	0.00221904	0.0144676	42.4766	60.1281	55.583	37.8243	28.8042	30.3494
BBB50_RS05440		YchJ family protein	CDS	0.0704799	0.638787	0.765742	52.0338	61.0123	48.0273	64.9373	52.6744	51.5268
BBB50_RS05445		HDOD domain-containing protein	CDS	1.77005	4.06913e-05	0.00064133	87.7849	68.1599	70.844	270.996	260.905	241.527
BBB50_RS05450	lpxH	UDP-2,3-diacylglucosamine diphosphatase	CDS	0.546633	0.0349715	0.105467	16.6367	21.369	17.206	34.6778	23.4034	22.5942
BBB50_RS05455		peptidylprolyl isomerase	CDS	0.0643712	0.710119	0.819686	130.792	167.931	134.432	177.942	150.155	124.828
BBB50_RS05460	cysS	cysteine--tRNA ligase	CDS	0.132848	0.373087	0.538764	352.467	415.96	416.162	488.302	418.262	392.305
BBB50_RS05465	ruvC	crossover junction endodeoxyribonuclease RuvC	CDS	0.557821	0.00336613	0.0195862	24.778	26.2324	24.2381	33.3389	38.6057	38.8502
BBB50_RS05470	ruvA	Holliday junction branch migration protein RuvA	CDS	0.639226	0.000196915	0.00213717	86.1036	93.0659	90.1447	133.021	140.687	145.781
BBB50_RS05475	ruvB	Holliday junction branch migration DNA helicase RuvB	CDS	0.700475	0.000397929	0.00373071	134.244	121.14	133.01	178.477	222.499	230.193
BBB50_RS05480	cydA	cytochrome ubiquinol oxidase subunit I	CDS	0.406572	0.0677323	0.168865	323.618	404.17	348.31	521.975	481.204	423.25
BBB50_RS05485	cydB	cytochrome d ubiquinol oxidase subunit II	CDS	0.418321	0.00903068	0.0397429	326.539	294.893	284.274	398.795	427.663	383.878
BBB50_RS05490	cydX	cytochrome bd-I oxidase subunit CydX	CDS	0.779157	0.0893157	0.203373	2.74328	3.16851	3.06716	4.35147	4.20062	6.93487
BBB50_RS05495	ybgE	cyd operon protein YbgE	CDS	0.701823	0.0133622	0.0527071	32.1229	36.4011	34.5617	55.1632	55.1415	57.4177
BBB50_RS05500	ybgC	tol-pal system-associated acyl-CoA thioesterase	CDS	-0.299872	0.175027	0.327047	38.5829	55.1911	43.1647	47.3975	32.6048	31.2442
BBB50_RS05505	tolQ	protein TolQ	CDS	-0.222102	0.299596	0.466911	237.161	393.485	267.442	280.636	251.17	238.172
BBB50_RS05510		ExbD/TolR family protein	CDS	-0.130633	0.597072	0.729732	68.051	122.172	71.8913	86.4268	77.9448	75.0904
BBB50_RS05515	tolA	cell envelope integrity protein TolA	CDS	-0.496007	0.0669067	0.167267	152.739	239.039	140.491	98.477	137.887	141.083
BBB50_RS05520	tolB	Tol-Pal system beta propeller repeat protein TolB	CDS	-0.598325	0.0129883	0.051853	578.743	880.773	578.946	411.18	453.8	481.488
BBB50_RS05525	pal	peptidoglycan-associated lipoprotein Pal	CDS	-0.603584	0.00694886	0.0328417	581.31	769.728	642.084	413.122	431.73	466.873
BBB50_RS05530	ybgF	tol-pal system protein YbgF	CDS	-0.346606	0.0665706	0.166541	236.364	342.715	266.843	232.636	224.3	208.344
BBB50_RS05535	nadA	quinolinate synthase NadA	CDS	0.335098	0.0891348	0.203292	69.5554	60.8649	63.812	100.686	73.6108	70.6909
BBB50_RS05540		YecA family protein	CDS	-0.0556096	0.638205	0.765742	58.7593	65.0651	57.7524	63.3975	58.1419	53.1673
BBB50_RS05545	cqsR	hybrid sensor histidine kinase/response regulator CqsR	CDS	0.920094	7.96836e-05	0.00106983	94.9529	80.3918	95.1569	170.31	171.825	169.718
BBB50_RS05550		L-alanine exporter AlaE	CDS	-0.716651	0.0460607	0.129234	139.199	72.139	94.708	51.8159	61.0757	73.3008
BBB50_RS05555	manA	mannose-6-phosphate isomerase, class I	CDS	-1.21186	0.0106135	0.0443646	9.9112	11.274	8.07936	5.35565	4.46732	2.75903
BBB50_RS05560		fructose-specific PTS transporter subunit EIIC	CDS	-1.14004	0.0311605	0.0964618	56.9009	81.7919	53.4883	39.4979	26.2705	21.4011
BBB50_RS05565		AraC family transcriptional regulator	CDS	-0.818511	0.000179782	0.00200526	46.3703	44.7276	47.0548	30.3264	22.9367	25.055
BBB50_RS05570		PTS sugar transporter subunit IIA	CDS	-0.0841107	0.737512	0.838082	9.38024	11.7898	8.4534	10.1757	8.53459	9.24649
BBB50_RS05575		PTS fructose transporter subunit IIB	CDS	-0.386982	0.190664	0.345093	5.66354	5.89491	6.13433	6.159	3.33382	4.0267
BBB50_RS05580		fructose-specific PTS transporter subunit EIIC	CDS	-0.00492981	0.977538	0.988996	59.4672	52.6858	45.2594	51.2134	50.6074	55.0315
BBB50_RS05585		fructose-specific PTS transporter subunit EIIC	CDS	-0.489149	0.266696	0.434147	12.035	22.327	14.4381	12.2511	11.7351	10.8124
BBB50_RS05590		PTS sugar transporter subunit IIA	CDS	-0.932106	0.182253	0.333944	0.796436	1.76847	1.57099	0.334728	0.400059	1.49137
BBB50_RS05595		aldehyde dehydrogenase	CDS	0.00966642	0.942557	0.967501	34.0698	31.243	34.9357	33.6067	36.8721	30.4239
BBB50_RS05600		sigma-54-dependent Fis family transcriptional regulator	CDS	-0.00747213	0.988052	0.995363	187.959	76.4128	169.442	109.59	159.29	162.634
BBB50_RS05605		VF530 family DNA-binding protein	CDS	0.164806	0.740133	0.840271	6.54847	2.1369	5.31143	3.74896	5.46747	6.41289
BBB50_RS05610		SDR family oxidoreductase	CDS	0.741326	0.0483546	0.132191	6.99094	4.56856	3.74044	7.29707	9.53474	8.64994
BBB50_RS05615		DASH family cryptochrome	CDS	0.702497	0.00249284	0.0158258	6.63697	8.40025	7.40608	11.8494	11.4684	13.2732
BBB50_RS05620		thiol-disulfide oxidoreductase DCC family protein	CDS	1.0609	0.00175528	0.0121894	2.56629	2.87377	2.01984	6.29289	4.73403	4.54868
BBB50_RS05625		NYN domain-containing protein	CDS	0.18698	0.303241	0.470701	22.7427	22.6217	20.4228	25.7071	22.2699	26.9192
BBB50_RS05630		DUF2986 domain-containing protein	CDS	0.269178	0.164317	0.313665	16.1942	22.548	21.6946	20.7531	26.2039	25.9498
BBB50_RS05635		AlpA family transcriptional regulator	CDS	0.022647	0.947297	0.969599	4.51314	2.50534	5.38624	5.48954	3.13379	3.95213
BBB50_RS05640		hypothetical protein	CDS	-0.938407	0.000996129	0.00758606	14.9553	16.8005	16.1587	8.76988	7.06771	9.17192
BBB50_RS05645		GTPase family protein	CDS	0.0462188	0.871433	0.926377	3.7167	2.06322	3.96487	2.87866	3.80056	3.35558
BBB50_RS05660		hypothetical protein	CDS	2.15648	4.98432e-05	0.000740166	4.42464	2.21059	3.06716	11.1799	13.8687	18.0456
BBB50_RS05665		hypothetical protein	CDS	2.51464	0.000168937	0.00193158	0.707943	0.957923	1.04732	3.0795	5.46747	7.23314
BBB50_RS05670		helix-turn-helix domain-containing protein	CDS	2.80206	0.000710684	0.00576338	0.61945	0.221059	0.67328	2.61088	4.20062	3.80299
BBB50_RS05675		hypothetical protein	CDS	2.53178	3.22123e-05	0.000543114	13.7164	8.91605	13.9144	48.3348	73.2775	89.7058
BBB50_RS05680		DDE-type integrase/transposase/recombinase	CDS	2.66453	4.89477e-06	0.000127651	17.7871	14.6636	17.8793	73.908	115.15	130.122
BBB50_RS05685		ExeA family protein	CDS	1.68957	9.71354e-05	0.00124423	18.141	10.9793	11.2213	33.272	45.7401	50.9302
BBB50_RS05690		hypothetical protein	CDS	1.23507	0.000598998	0.00501471	13.8934	7.88444	13.0915	23.0962	26.2705	32.661
BBB50_RS05695		hypothetical protein	CDS	-0.0337806	0.905884	0.946027	144.509	96.6765	138.097	107.046	128.019	135.416
BBB50_RS05700		Mor transcription activator family protein	CDS	-0.306261	0.29366	0.460836	4.15917	3.68432	2.5435	2.20921	2.53371	3.65385
BBB50_RS05705		Mor transcription activator family protein	CDS	-0.0902033	0.803393	0.881447	2.03534	1.69479	2.39388	2.47699	2.267	0.96939
BBB50_RS05710		hypothetical protein	CDS	-0.345155	0.223946	0.385184	13.8934	9.28448	15.1862	11.9163	8.26788	9.99217
BBB50_RS05715		hypothetical protein	CDS	0.328191	0.140035	0.279283	5.22108	3.68432	5.16181	6.02511	6.60097	4.99609
BBB50_RS05720		phage tail assembly protein	CDS	0.133771	0.659338	0.780313	8.05285	7.5897	5.98471	6.69456	9.40138	7.60598
BBB50_RS05725		tape measure protein	CDS	0.225194	0.186188	0.339418	11.5926	14.7373	12.0442	14.1925	16.6691	14.0189
BBB50_RS05735		IS3-like element ISVch4 family transposase	CDS	-0.4327	0.232398	0.395885	2.21232	2.43165	1.57099	0.937239	1.73359	1.93878
BBB50_RS05740		hypothetical protein	CDS	0.0773253	0.760219	0.851868	49.8215	25.5692	42.4914	37.4896	38.1389	48.6932
BBB50_RS05745	radC	DNA repair protein RadC	CDS	-0.334969	0.44171	0.600789	1.2389	2.50534	1.19694	1.53975	1.20018	1.1931
BBB50_RS05750		AlpA family transcriptional regulator	CDS	-0.217336	0.644455	0.769358	1.94684	0.957923	1.04732	0.803348	0.933471	1.64051
BBB50_RS05755		exo-alpha-sialidase	CDS	-0.17548	0.307673	0.474602	208.401	251.123	189.491	220.72	196.162	157.787
BBB50_RS05760	nagA	N-acetylglucosamine-6-phosphate deacetylase	CDS	-0.270983	0.0515376	0.138286	77.2543	74.6443	73.3127	55.6318	61.7424	69.2741
BBB50_RS05765		N-acetylmannosamine kinase	CDS	-0.46462	0.00454622	0.0240234	51.5913	52.5384	51.1693	36.4854	38.539	37.5079
BBB50_RS05770		N-acetylmannosamine-6-phosphate 2-epimerase	CDS	-0.332615	0.073056	0.177316	20.0879	14.811	18.6274	14.5272	13.3353	14.6154
BBB50_RS05780	siaP	sialic acid TRAP transporter solute-binding subunit SiaP	CDS	-0.392388	0.0301723	0.0942071	109.466	106.919	95.9798	89.5063	72.544	75.9107
BBB50_RS05785	siaQ	sialic acid TRAP transporter small permease SiaQ	CDS	-0.448799	0.115434	0.244273	19.026	22.548	12.6427	12.7866	14.5355	12.3784
BBB50_RS05790	siaM	sialic acid TRAP transporter large permease SiaM	CDS	-0.505117	0.0543136	0.143923	45.4853	61.086	47.2044	43.046	34.205	31.095
BBB50_RS05795		dihydrodipicolinate synthase family protein	CDS	-0.292614	0.120875	0.251919	29.8221	41.1907	29.5495	30.1925	26.9373	24.9804
BBB50_RS05800		MurR/RpiR family transcriptional regulator	CDS	-0.274016	0.0597745	0.153785	124.156	154.741	131.514	124.586	107.683	107.155
BBB50_RS05805		N-acetylneuraminate epimerase	CDS	-0.491525	0.0121374	0.0493252	18.495	16.5794	20.4976	11.3808	13.5353	14.6154
BBB50_RS05810		YjhT family mutarotase	CDS	-0.280434	0.0759788	0.181678	35.7511	38.2432	32.3922	27.7155	26.3372	33.5558
BBB50_RS05815		YafY family protein	CDS	-0.14196	0.37454	0.539913	38.8484	44.9487	38.3769	43.046	38.2056	29.4545
BBB50_RS05820		hypothetical protein	CDS	0.397719	0.0177562	0.065413	150.88	138.604	147.074	180.619	196.162	198.352
BBB50_RS05825		hypothetical protein	CDS	0.348607	0.0340818	0.103386	116.457	103.603	111.839	127.465	148.622	146.527
BBB50_RS05830		class I SAM-dependent DNA methyltransferase	CDS	0.178363	0.116355	0.245368	206.365	179.647	194.353	222.393	222.033	212.296
BBB50_RS05835		restriction endonuclease subunit S	CDS	0.250563	0.0891375	0.203292	67.5201	63.7387	65.757	66.8117	77.2114	90.377
BBB50_RS05840		DUF262 domain-containing protein	CDS	0.536478	0.0217599	0.0753293	34.6892	52.9805	46.1571	61.59	63.3427	69.2741
BBB50_RS05845		DUF262 domain-containing protein	CDS	0.584761	0.0102834	0.0434973	66.3697	84.1498	66.5051	108.586	101.748	115.208
BBB50_RS05850		type I restriction endonuclease subunit R	CDS	0.415549	0.0136635	0.053662	127.695	148.92	124.258	180.017	167.758	186.943
BBB50_RS05855	zorA	anti-phage ZorAB system protein ZorA	CDS	0.699197	0.000651566	0.00534373	23.0966	28.4429	26.632	42.3096	43.8064	40.8635
BBB50_RS05860		flagellar motor protein MotB	CDS	0.623108	0.00137235	0.00994957	27.1673	27.4113	24.3129	39.2301	44.5399	37.7316
BBB50_RS05865		EH signature domain-containing protein	CDS	1.05728	1.39198e-05	0.000281636	34.0698	36.5484	36.1327	71.431	78.2115	72.5551
BBB50_RS05870		SNF2-related protein	CDS	1.05936	7.86309e-06	0.000182716	105.218	116.424	106.378	218.711	229.901	235.04
BBB50_RS05875		tyrosine-type recombinase/integrase	CDS	-0.147772	0.648526	0.771801	14.4243	9.87397	14.7373	9.2385	12.2685	13.7206
BBB50_RS05880		tyrosine-type recombinase/integrase	CDS	-0.424799	0.125764	0.259486	90.8822	62.4124	99.2713	64.8034	60.6089	62.7121
BBB50_RS05890	vexD	efflux RND transporter permease subunit VexD	CDS	-0.342894	0.020126	0.0711773	510.692	434.16	514.46	351.933	399.125	399.538
BBB50_RS05895	vexC	multidrug efflux RND transporter periplasmic adaptor subunit VexC	CDS	-0.424582	0.0174866	0.0646167	195.658	241.912	236.246	182.494	170.625	148.913
BBB50_RS05900		membrane integrity-associated transporter subunit PqiC	CDS	-0.328786	0.164273	0.313665	33.4503	25.9376	39.5739	19.8159	25.0037	34.0032
BBB50_RS05905	pqiB	intermembrane transport protein PqiB	CDS	-0.401329	0.0148076	0.0574706	159.641	134.33	162.036	108.72	126.019	110.51
BBB50_RS05910		paraquat-inducible protein A	CDS	-0.302559	0.112896	0.240926	54.7771	55.1174	52.2914	47.9331	39.9392	43.6225
BBB50_RS05915		mechanosensitive ion channel family protein	CDS	-0.180567	0.225913	0.387569	98.4926	112.003	107.8	109.791	91.4135	79.6391
BBB50_RS05920		DUF4056 domain-containing protein	CDS	-0.121039	0.602988	0.735228	14.7783	12.9688	16.6824	13.0544	14.0021	13.7952
BBB50_RS05925		BamA/TamA family outer membrane protein	CDS	0.28556	0.268063	0.435685	14.6013	9.80029	16.3083	16.067	15.869	17.6727
BBB50_RS05930		hypothetical protein	CDS	-0.497139	0.0281293	0.0896823	23.7161	33.0852	26.9312	22.7615	15.9357	20.6555
BBB50_RS05940	breR	bile response transcriptional repressor BreR	CDS	-0.817571	0.000318946	0.00314179	100.793	79.2865	96.7278	53.0879	49.7407	54.2113
BBB50_RS05945		NAD-dependent succinate-semialdehyde dehydrogenase	CDS	-0.242144	0.354871	0.521024	296.186	181.49	281.955	188.05	225.1	229.074
BBB50_RS05950		YnjH family protein	CDS	-0.335213	0.30893	0.475126	80.8825	42.296	68.3753	42.4435	49.4073	59.953
BBB50_RS05955		1-aminocyclopropane-1-carboxylate deaminase/D-cysteine desulfhydrase	CDS	-0.553437	0.0187599	0.0675457	185.393	131.899	176.025	99.2804	124.085	112.747
BBB50_RS05960		TetR/AcrR family transcriptional regulator	CDS	-0.344861	0.325256	0.493741	1015.99	723.158	1106.72	898.946	721.173	620.633
BBB50_RS05965		acyl-CoA dehydrogenase	CDS	-0.181612	0.770405	0.858505	4949.76	1548.22	3888.12	2213.83	3566.66	3377.06
BBB50_RS05970		trans-2-enoyl-CoA reductase family protein	CDS	0.0286748	0.91939	0.953315	122.474	173.31	135.928	166.092	140.687	133.627
BBB50_RS05975	infA	translation initiation factor IF-1	CDS	0.843368	0.0976997	0.217011	10.8846	25.1271	12.119	38.8954	22.9367	24.6822
BBB50_RS05980		arginyltransferase	CDS	1.83503	9.37291e-07	3.61455e-05	13.7164	19.3795	17.4305	58.2427	63.276	58.9836
BBB50_RS05985	aat	leucyl/phenylalanyl-tRNA--protein transferase	CDS	-0.230174	0.638738	0.765742	3.45122	9.06342	4.2641	6.09205	5.4008	2.8336
BBB50_RS05995	aroA	3-phosphoshikimate 1-carboxyvinyltransferase	CDS	0.0452877	0.755825	0.849308	157.075	180.605	185.601	202.176	176.959	160.844
BBB50_RS06000		YciN family protein	CDS	0.0474896	0.852644	0.915019	13.6279	11.2003	16.6824	10.1757	14.2688	18.493
BBB50_RS06005	topA	type I DNA topoisomerase	CDS	-0.33288	0.0221314	0.0761161	1159.26	991.229	1157.14	827.649	883.33	915.104
BBB50_RS06010	glgC	glucose-1-phosphate adenylyltransferase	CDS	-0.449677	0.00387361	0.0216361	692.634	625.303	667.295	501.49	493.939	458.149
BBB50_RS06015	glgA	glycogen synthase GlgA	CDS	-0.261245	0.0419665	0.120112	650.688	567.164	603.034	498.209	518.543	502.517
BBB50_RS06020		alpha/beta hydrolase	CDS	0.253877	0.0957136	0.21391	125.748	142.215	123.584	184.636	142.288	139.965
BBB50_RS06025		DUF2007 domain-containing protein	CDS	1.36825	0.00255515	0.0161366	235.037	121.067	185.9	397.992	447.132	553.969
BBB50_RS06030		TVP38/TMEM64 family protein	CDS	1.03059	0.000612375	0.00510312	1885.43	1324.44	1577.27	2796.92	3169.4	3813.13
BBB50_RS06035		TfoX/Sxy family DNA transformation protein	CDS	-0.538405	0.00187335	0.012813	1042.62	1206.54	996.005	765.925	696.769	771.709
BBB50_RS06040	purR	HTH-type transcriptional repressor PurR	CDS	0.284411	0.206845	0.365392	109.554	142.583	130.99	193.004	151.489	122.143
BBB50_RS06045	torD	molecular chaperone TorD	CDS	-0.0824179	0.635226	0.763492	25.132	28.664	30.7464	29.6569	25.0037	25.2041
BBB50_RS06050	torR	two-component system response regulator TorR	CDS	0.628662	0.00104802	0.00789831	99.643	108.245	91.8653	166.226	131.419	165.84
BBB50_RS06055	elyC	envelope biogenesis factor ElyC	CDS	0.220913	0.290734	0.458222	89.9088	96.9713	110.792	145.808	108.883	92.2412
BBB50_RS06060	cmoM	tRNA uridine 5-oxyacetic acid(34) methyltransferase CmoM	CDS	-0.310894	0.0471914	0.130408	176.72	185.616	174.005	126.393	142.088	163.901
BBB50_RS06065	mukF	chromosome partition protein MukF	CDS	-0.251572	0.145429	0.28792	120.97	159.236	124.332	97.8745	117.951	124.007
BBB50_RS06070	mukE	chromosome partition protein MukE	CDS	-0.33939	0.0713338	0.174984	77.5198	90.7816	74.36	54.9624	63.476	73.3753
BBB50_RS06075	mukB	chromosome partition protein MukB	CDS	-0.354999	0.0339251	0.103084	591.221	533.858	527.103	363.917	416.861	511.018
BBB50_RS06080		Lrp/AsnC family transcriptional regulator	CDS	-0.335403	0.0681921	0.169313	15.5747	19.4532	16.3831	15.1967	13.4686	12.0801
BBB50_RS06085		LysE family translocator	CDS	0.847111	0.000420647	0.00386475	33.8928	45.9803	31.5693	70.4268	66.2764	63.8306
BBB50_RS06090		YgiQ family radical SAM protein	CDS	0.287344	0.232318	0.395885	49.91	63.7387	56.9295	82.1423	60.7423	65.322
BBB50_RS06095		EAL domain-containing protein	CDS	1.12437	4.13897e-05	0.000646714	407.598	344.189	326.915	754.076	763.112	834.421
BBB50_RS06100		insulinase family protein	CDS	-0.538493	0.00215863	0.0142393	169.464	202.932	164.579	131.147	125.352	113.195
BBB50_RS06105		hypothetical protein	CDS	0.328723	0.256146	0.423468	10.4422	13.853	11.8946	17.0042	13.1353	15.3611
BBB50_RS06110		DUF4250 domain-containing protein	CDS	1.69333	1.82464e-06	5.70201e-05	23.4506	21.369	21.3205	67.8829	74.1442	71.884
BBB50_RS06115	metR	HTH-type transcriptional regulator MetR	CDS	0.0598881	0.712473	0.820431	35.3972	42.4434	46.0823	47.4645	46.0068	35.7183
BBB50_RS06120	metE	5-methyltetrahydropteroyltriglutamate-- homocysteine S-methyltransferase	CDS	0.410289	0.161723	0.309528	444.588	671.651	486.108	746.243	709.905	673.353
BBB50_RS06125		GspS/AspS pilotin family protein	CDS	-0.316715	0.296308	0.463093	46.7242	70.4442	56.3311	65.1381	44.4732	29.6782
BBB50_RS06130		YciI family protein	CDS	-0.39476	0.258676	0.425646	24.601	41.6328	37.6289	40.1674	20.8697	17.971
BBB50_RS06135	yciA	acyl-CoA thioester hydrolase YciA	CDS	0.0877581	0.808607	0.884627	6.28299	9.2108	5.68547	10.3096	7.26774	4.92152
BBB50_RS06140		septation protein A	CDS	0.33403	0.064832	0.163433	43.273	52.0963	43.3891	63.1967	51.941	59.8039
BBB50_RS06145		hypothetical protein	CDS	0.534084	0.0230037	0.0781523	90.6167	68.7494	86.7783	92.6528	113.15	150.628
BBB50_RS06150		YdcF family protein	CDS	0.000684747	0.99639	0.998318	74.865	78.1076	71.4425	85.3557	73.0107	66.1422
BBB50_RS06155		NAD(P)H-binding protein	CDS	-0.147203	0.377345	0.542593	140.615	138.899	141.239	150.895	127.752	101.264
BBB50_RS06160		TIGR02647 family protein	CDS	-0.27509	0.0722016	0.176368	27.9637	26.8955	22.2182	22.7615	19.0695	21.8486
BBB50_RS06165	focA	formate transporter FocA	CDS	0.503651	0.0988279	0.218755	3.98218	8.54762	5.53586	8.16737	8.46791	9.09735
BBB50_RS06170		hypothetical protein	CDS	0.13888	0.83003	0.898972	0.530957	1.1053	1.79541	1.20502	0.866794	1.78964
BBB50_RS06175	torE	trimethylamine N-oxide reductase system protein TorE	CDS	0.842923	0.0643292	0.162731	1.2389	0.957923	1.34656	2.81172	2.40035	1.11853
BBB50_RS06180	torC	pentaheme c-type cytochrome TorC	CDS	0.698254	0.177882	0.33017	5.66354	8.32656	5.61066	10.5105	11.8017	9.54476
BBB50_RS06185	torA	trimethylamine-N-oxide reductase TorA	CDS	0.529974	0.0160279	0.0607751	19.2914	15.7689	21.6198	23.9665	30.8045	27.0683
BBB50_RS06200		putative manganese transporter	CDS	-0.391554	0.0152157	0.0583375	830.86	693.389	786.989	588.519	615.557	557.772
BBB50_RS06205		manganese-dependent inorganic pyrophosphatase	CDS	-0.379628	0.0481003	0.131964	8.22984	8.25287	8.75264	6.09205	6.66765	6.63659
BBB50_RS06210		DUF2750 domain-containing protein	CDS	0.0395526	0.82024	0.89103	80.971	59.8333	65.0837	72.703	62.7426	76.1344
BBB50_RS06215		DUF2927 domain-containing protein	CDS	0.26246	0.179189	0.33107	23.0081	24.6849	32.0182	32.8034	33.5383	29.3054
BBB50_RS06220		ATP-binding cassette domain-containing protein	CDS	0.15525	0.34047	0.50853	42.8306	40.8223	48.4013	44.2511	47.8737	54.9569
BBB50_RS06225		ATP-binding cassette domain-containing protein	CDS	0.127404	0.250219	0.417032	123.536	121.435	123.584	125.858	139.821	136.908
BBB50_RS06230	sapC	peptide ABC transporter permease SapC	CDS	0.145055	0.33165	0.499585	57.7858	64.6966	59.2486	62.795	64.8095	73.3753
BBB50_RS06235		ABC transporter permease subunit	CDS	0.360143	0.0103746	0.0438319	55.1311	58.6544	60.9692	76.6528	76.0112	71.6603
BBB50_RS06240		ABC transporter substrate-binding protein	CDS	0.20175	0.16227	0.310084	139.376	143.688	154.854	192.134	171.692	139.816
BBB50_RS06245	pspF	phage shock protein operon transcriptional activator	CDS	-0.386953	0.128923	0.263889	364.679	229.828	328.935	225.339	252.704	228.105
BBB50_RS06250	pspA	phage shock protein PspA	CDS	0.0137944	0.97849	0.989408	194.861	80.834	160.615	98.544	156.156	185.75
BBB50_RS06255	pspB	envelope stress response membrane protein PspB	CDS	0.398096	0.387116	0.551609	23.2736	10.8319	19.974	19.2134	21.2031	30.7968
BBB50_RS06260	pspC	envelope stress response membrane protein PspC	CDS	0.534099	0.136486	0.274259	43.273	22.7691	42.5662	34.477	59.7421	63.0103
BBB50_RS06265		efflux RND transporter periplasmic adaptor subunit	CDS	1.08734	0.000378088	0.00355992	44.0695	32.2746	36.7311	72.636	78.4782	89.1093
BBB50_RS06270		efflux RND transporter periplasmic adaptor subunit	CDS	1.16225	0.000332053	0.00321842	12.6545	15.9163	14.5877	33.272	33.805	29.6037
BBB50_RS06275	vexK	efflux RND transporter permease subunit VexK	CDS	0.831082	4.78975e-05	0.000720711	90.1742	89.9711	87.1523	156.385	157.423	161.739
BBB50_RS06280		DNA-3-methyladenine glycosylase I	CDS	0.655671	0.00267222	0.0166726	16.2827	13.0425	11.4458	22.8954	21.8032	19.4624
BBB50_RS06285		cystathionine beta-lyase	CDS	-0.219831	0.0550676	0.144757	283.177	275.882	288.762	245.824	253.904	228.254
BBB50_RS06290	cls	cardiolipin synthase	CDS	0.00890371	0.942946	0.967501	312.203	259.008	280.234	272.536	277.241	306.924
BBB50_RS06295		sodium-dependent transporter	CDS	-1.03704	3.68318e-05	0.000590776	96.0148	97.4134	105.106	44.1172	48.2738	53.0927
BBB50_RS06300		TIGR01621 family pseudouridine synthase	CDS	0.074737	0.672031	0.792198	13.0969	14.6636	12.4183	16	11.9351	14.3917
BBB50_RS06305		CDP-alcohol phosphatidyltransferase family protein	CDS	1.5882	0.00362209	0.0207037	31.061	16.9479	21.0213	30.2594	73.8775	103.277
BBB50_RS06310		ATP-binding cassette domain-containing protein	CDS	1.39098	0.0078082	0.0358288	64.6883	30.8009	49.0746	57.1046	150.622	171.284
BBB50_RS06315		ABC transporter permease	CDS	1.27684	0.000280168	0.00281225	299.194	174.416	262.28	550.963	655.563	576.489
BBB50_RS06320		ABC transporter substrate-binding protein	CDS	1.00645	0.00157551	0.0111765	2531.52	1961.16	2429.34	4919.5	4677.29	4309.24
BBB50_RS06325		META domain-containing protein	CDS	-0.500931	0.00663064	0.0319204	523.347	685.21	581.115	482.812	396.792	385.071
BBB50_RS06330		DUF1289 domain-containing protein	CDS	0.972121	0.0014773	0.0105834	70.4403	50.3278	63.1387	92.5189	125.885	142.351
BBB50_RS06335		hypothetical protein	CDS	1.09671	0.00434259	0.0232868	5.13259	7.00021	9.2763	13.3891	13.2686	19.3132
BBB50_RS06340		ABC transporter permease	CDS	0.667122	0.00134416	0.00978428	14.1589	18.4953	14.887	23.6318	26.9373	24.9804
BBB50_RS06345		ABC transporter ATP-binding protein	CDS	1.11956	6.29335e-06	0.000153112	22.3002	21.2217	20.4976	46.3264	47.7404	45.0393
BBB50_RS06350		HlyD family efflux transporter periplasmic adaptor subunit	CDS	0.975809	0.000144767	0.00173769	42.919	36.8432	41.893	77.7908	74.611	86.8722
BBB50_RS06355		serine transporter	CDS	-1.08422	0.00415825	0.0227013	85.4841	135.878	156.201	81.7406	55.0081	41.3109
BBB50_RS06360		DMT family transporter	CDS	0.160487	0.19794	0.354163	47.2552	45.3908	46.8303	52.1507	52.2077	51.5268
BBB50_RS06365	mgtE	magnesium transporter	CDS	-0.943759	0.00015573	0.00181413	501.666	541.079	510.795	272.737	280.841	254.055
BBB50_RS06370		transporter substrate-binding domain-containing protein	CDS	0.268958	0.0905125	0.204811	170.703	148.699	173.257	166.293	209.297	218.038
BBB50_RS06375	vieA	two-component system response regulator VieA	CDS	0.826291	0.00415765	0.0227013	97.3422	61.7492	71.4425	108.184	139.154	161.366
BBB50_RS06380		response regulator	CDS	0.670517	0.00339298	0.0197108	15.8402	20.1164	20.6472	25.7741	30.3378	34.0778
BBB50_RS06385		M9 family metallopeptidase	CDS	1.57806	2.19614e-05	0.000406174	46.9012	54.8964	48.4013	198.962	129.952	119.608
BBB50_RS06390	vesC	GlyGly-anchored extracellular serine protease VesC	CDS	-0.459231	0.00490928	0.0253146	282.823	263.281	267.816	203.983	177.826	210.208
BBB50_RS06395		SgrR family transcriptional regulator	CDS	-0.200221	0.287483	0.455699	23.3621	18.2005	20.5724	20.6193	15.5356	17.8964
BBB50_RS06400		hypothetical protein	CDS	-0.163815	0.559822	0.697615	4.33615	3.09483	3.96487	3.21339	3.86724	3.05731
BBB50_RS06405		HAD family phosphatase	CDS	-0.155679	0.460773	0.616388	22.3002	24.5376	21.3205	24.9707	16.6024	19.6115
BBB50_RS06410		DUF3103 domain-containing protein	CDS	-0.693149	0.0219419	0.0756796	1570.57	1497.9	1518.02	1395.82	761.579	679.319
BBB50_RS06415		methyl-accepting chemotaxis protein	CDS	1.27024	2.23363e-05	0.00040688	43.8925	45.6856	47.4288	117.557	114.15	98.8032
BBB50_RS06425		ribosome recycling factor family protein	CDS	-0.02641	0.85314	0.915019	54.1576	55.8543	56.7051	63.1297	51.3409	49.2152
BBB50_RS06430		EAL domain-containing protein	CDS	1.04531	5.88979e-05	0.000834004	134.155	129.32	129.12	315.113	255.171	239.961
BBB50_RS06435	rplY	50S ribosomal protein L25	CDS	-0.136558	0.66313	0.78429	123.448	199.322	170.639	180.084	148.288	120.503
BBB50_RS06440		ATP-binding protein	CDS	0.324597	0.393072	0.557093	212.383	101.614	189.715	166.025	240.035	224.675
BBB50_RS06445		response regulator transcription factor	CDS	0.436557	0.246845	0.413102	318.309	163.436	308.736	321.808	384.123	363.819
BBB50_RS06450		PepSY domain-containing protein	CDS	0.244594	0.423382	0.584447	177.074	125.341	178.045	195.816	200.896	172.477
BBB50_RS06455		DEAD/DEAH box helicase	CDS	-0.178761	0.145689	0.287962	28.8487	32.0536	31.4945	26.2427	29.7377	25.6515
BBB50_RS06460	rsuA	16S rRNA pseudouridine(516) synthase RsuA	CDS	0.337407	0.034308	0.103812	24.601	30.3588	24.2381	33.3389	33.8717	32.8847
BBB50_RS06465		Bcr/CflA family multidrug efflux MFS transporter	CDS	0.512001	0.000559279	0.00474797	40.2643	40.0854	38.8258	56.7699	58.0752	55.1061
BBB50_RS06470		DUF2913 family protein	CDS	0.133175	0.429938	0.590798	34.6007	23.9481	26.7816	31.1967	32.9382	29.38
BBB50_RS06475		DUF2867 domain-containing protein	CDS	-0.135741	0.418902	0.580403	146.013	105.372	121.789	109.389	116.817	113.419
BBB50_RS06480		MATE family efflux transporter	CDS	0.00869541	0.947933	0.969599	56.9009	61.2334	55.6578	59.7155	59.2754	55.8518
BBB50_RS06485		ABC transporter ATP-binding protein	CDS	0.917986	0.00040975	0.00379883	76.3694	74.7917	71.4425	156.854	125.885	137.877
BBB50_RS06490		ABC transporter permease	CDS	0.856257	4.62601e-05	0.000704591	57.7858	64.3282	62.0165	115.347	107.749	110.287
BBB50_RS06495		lipocalin-like domain-containing protein	CDS	0.356406	0.147415	0.290266	26.6364	17.9795	21.4701	20.6193	31.8047	32.139
BBB50_RS06500	nhaA	Na+/H+ antiporter NhaA	CDS	-0.0859096	0.694994	0.80904	2045.69	1691.4	2198.56	2269.32	1855.27	1467.88
BBB50_RS06505		pyridoxal phosphate-dependent class III aminotransferase	CDS	0.306216	0.0783927	0.185978	259.992	315.304	312.626	386.611	356.586	354.722
BBB50_RS06510		saccharopine dehydrogenase family protein	CDS	0.332635	0.0815242	0.191031	197.339	154.889	200.413	180.552	241.436	273.964
BBB50_RS06515	nspC	carboxynorspermidine decarboxylase	CDS	0.307276	0.0786157	0.186205	25.9284	29.7693	29.8487	38.3599	35.0052	32.5118
BBB50_RS06520		OmpA family protein	CDS	-0.782076	0.0554895	0.145576	421.403	248.913	410.102	222.059	248.303	157.861
BBB50_RS06525		TolC family outer membrane protein	CDS	-0.605488	0.0804941	0.189634	1347.04	1138.31	1500.14	1081.77	912.534	625.107
BBB50_RS06540		DUF1415 domain-containing protein	CDS	0.0491746	0.882141	0.932226	29.9991	40.1591	19.5999	26.9121	35.5386	30.4239
BBB50_RS06545		MFS transporter	CDS	0.559469	0.241556	0.407121	138.845	315.82	126.128	190.996	353.452	311.622
BBB50_RS06550		LysR family transcriptional regulator	CDS	-0.428831	0.0809333	0.189896	82.5639	53.57	55.1341	36.6193	47.2736	58.1634
BBB50_RS06555		glutaredoxin family protein	CDS	0.413297	0.248618	0.415509	2.56629	2.21059	1.49618	3.61506	2.60038	2.08792
BBB50_RS06560		M48 family metallopeptidase	CDS	-0.183355	0.35638	0.522815	15.7517	13.1899	10.8473	10.7113	11.4017	12.9003
BBB50_RS06565	rlmF	23S rRNA (adenine(1618)-N(6))-methyltransferase RlmF	CDS	-0.539234	0.00452092	0.0239246	30.9725	26.6008	25.435	17.5398	21.2031	18.3438
BBB50_RS06570		hypothetical protein	CDS	-0.407719	0.188698	0.34269	72.2102	35.5168	43.6884	29.9916	38.6724	45.4122
BBB50_RS06575	pilW	type IV pilus biogenesis/stability protein PilW	CDS	-0.0750638	0.747415	0.845241	4.33615	5.67385	5.16181	5.35565	3.93391	5.14522
BBB50_RS06580	metA	homoserine O-succinyltransferase	CDS	0.153118	0.397304	0.560618	34.7777	53.8647	45.2594	54.3599	51.4076	43.1751
BBB50_RS06585		ATP-binding protein	CDS	0.25003	0.0904282	0.204811	21.7692	21.9585	26.4823	29.4561	25.137	28.9326
BBB50_RS06590		ABC transporter permease	CDS	0.101926	0.720987	0.82661	70.5288	44.1381	53.7128	57.9749	64.2761	58.3871
BBB50_RS06595		ABC transporter permease	CDS	0.112106	0.687063	0.801351	95.8378	77.2233	86.7783	107.649	92.6136	80.5339
BBB50_RS06600		biotin/lipoyl-binding protein	CDS	-0.222647	0.37289	0.538764	231.851	157.32	204.378	179.213	164.091	165.318
BBB50_RS06605		TolC family protein	CDS	-0.709164	0.00137773	0.00996859	327.247	336.084	330.356	243.147	173.159	191.492
BBB50_RS06610		hypothetical protein	CDS	1.16147	0.000327769	0.0032026	369.104	359.442	272.603	902.36	640.428	696.618
BBB50_RS06615		sensor histidine kinase	CDS	-0.0464933	0.75174	0.846385	60.2636	53.4226	52.8899	59.5816	50.6074	51.0794
BBB50_RS06620		response regulator	CDS	0.206363	0.145655	0.287962	16.5482	15.8426	15.7099	19.1465	16.6691	19.6861
BBB50_RS06625		transporter substrate-binding domain-containing protein	CDS	1.4341	7.33831e-07	3.05763e-05	87.3425	92.108	91.4164	258.343	242.102	231.535
BBB50_RS06630		chemotaxis protein	CDS	1.40258	5.17788e-07	2.31726e-05	375.918	360.326	359.157	893.791	1007.01	995.19
BBB50_RS06635		hypothetical protein	CDS	1.35138	2.34046e-05	0.000420008	130.792	103.529	104.807	240.737	302.845	321.688
BBB50_RS06640		DUF2726 domain-containing protein	CDS	0.0765374	0.549028	0.690327	42.3881	40.2328	45.4838	39.364	46.0734	49.6626
BBB50_RS06645		diguanylate cyclase	CDS	0.219179	0.218429	0.379581	51.3259	45.5382	50.0471	60.9205	57.8752	52.1979
BBB50_RS06660		transporter substrate-binding domain-containing protein	CDS	-0.139319	0.327439	0.496667	15.3978	15.5478	15.4106	12.2511	15.669	14.168
BBB50_RS06665		MDR family MFS transporter	CDS	0.0864335	0.48353	0.637713	26.4594	28.0745	29.2503	28.7866	30.8045	29.38
BBB50_RS06670		UDP-glucose--hexose-1-phosphate uridylyltransferase	CDS	-0.203152	0.443768	0.602493	26.5479	44.0645	25.2106	27.7155	26.3372	29.2308
BBB50_RS06675	galK	galactokinase	CDS	-0.19753	0.193033	0.347958	30.3531	31.022	25.5846	21.5565	26.5372	27.7395
BBB50_RS06680	galM	galactose-1-epimerase	CDS	-0.117581	0.454388	0.611525	23.9816	21.6638	21.3953	18.8787	23.8702	19.015
BBB50_RS06685		GGDEF domain-containing protein	CDS	-0.00139244	0.995244	0.997721	2.65479	3.75801	3.89006	3.41423	3.26715	3.65385
BBB50_RS06690		EAL domain-containing protein	CDS	0.508123	0.311071	0.477608	1.85835	2.06322	4.03968	4.21758	5.33412	1.78964
BBB50_RS06695		SDR family oxidoreductase	CDS	3.3624	1.1226e-07	8.20367e-06	63.9803	47.3067	51.2441	519.163	566.617	585.586
BBB50_RS06700	alsS	acetolactate synthase AlsS	CDS	2.60829	2.0501e-06	6.19301e-05	79.4666	76.0443	69.1234	497.272	459.668	412.885
BBB50_RS06705	budA	acetolactate decarboxylase	CDS	1.86747	2.3835e-05	0.000425624	5.84053	8.76868	9.50072	32	29.4043	26.8446
BBB50_RS06710		LysR family transcriptional regulator	CDS	0.431416	0.003136	0.0187591	54.4231	56.0016	55.2837	81.6067	73.4108	68.4538
BBB50_RS06715		YkgB family protein	CDS	2.34303	2.39136e-07	1.28977e-05	138.757	163.436	121.34	586.979	754.844	807.203
BBB50_RS06720		catalase	CDS	-0.655035	0.0038019	0.0213039	242.559	319.209	311.654	202.644	198.563	153.462
BBB50_RS06725		ankyrin repeat domain-containing protein	CDS	-0.465466	0.126447	0.260264	35.5741	27.0429	47.728	26.0419	28.1375	25.7261
BBB50_RS06730	sodC	superoxide dismutase family protein	CDS	0.478887	0.0393106	0.114828	34.6007	20.4848	31.4197	42.7783	40.2726	37.4334
BBB50_RS06735		YbcC family protein	CDS	1.11223	0.196008	0.351226	595.557	176.258	722.579	646.762	1417.34	1166.4
BBB50_RS06740		NADH-quinone oxidoreductase subunit L	CDS	0.784792	0.0890611	0.203292	273.885	338.884	474.363	832.335	643.761	396.928
BBB50_RS06745		LysR family transcriptional regulator	CDS	-0.550471	0.0565763	0.147759	83.0063	57.1806	80.4943	46.1925	51.0742	53.391
BBB50_RS06750	almE	lipid A modification system glycine--protein ligase AlmE	CDS	-1.16953	1.75721e-05	0.00033703	166.544	222.312	182.16	87.431	88.413	77.9986
BBB50_RS06755	almF	lipid A modification system glycine carrier protein AlmF	CDS	-1.28464	0.000529448	0.00455879	16.2827	14.2215	15.6351	5.4226	7.6678	5.81634
BBB50_RS06760	almG	glycine--lipid A transferase AlmG	CDS	-1.07055	0.00473966	0.0248284	88.2274	73.2443	94.5584	26.1088	46.1401	49.6626
BBB50_RS06765	yqfB	N(4)-acetylcytidine aminohydrolase	CDS	-0.799849	0.0358218	0.107229	14.3358	7.95813	13.7648	5.62343	8.33456	6.71116
BBB50_RS06770		DUF2127 domain-containing protein	CDS	0.0602406	0.76339	0.854893	8.76079	7.66338	7.92974	10.3096	6.93435	8.12796
BBB50_RS06775		DMT family protein	CDS	0.437521	0.0963639	0.214966	6.1945	4.8633	3.81525	6.09205	6.33427	7.68055
BBB50_RS06780		class II fumarate hydratase	CDS	-0.577568	0.00911208	0.0399411	1462.17	1353.77	1623.88	1138.21	1073.56	763.283
BBB50_RS06785		hypothetical protein	CDS	-0.66139	0.00816189	0.0367539	109.289	138.604	151.712	103.565	85.5459	63.5323
BBB50_RS06790		cytochrome ubiquinol oxidase subunit I	CDS	0.0101121	0.969962	0.984078	54.2461	35.959	60.2959	44.1841	55.0081	52.347
BBB50_RS06795		cytochrome d ubiquinol oxidase subunit II	CDS	0.117843	0.736152	0.837331	16.1942	7.81076	13.5404	11.9833	16.7358	11.931
BBB50_RS06800		ABC transporter ATP-binding protein	CDS	-0.95302	0.00463676	0.0243647	22.4772	32.5694	24.0136	13.2552	14.5355	13.0495
BBB50_RS06805		ABC transporter permease	CDS	-1.0599	0.0104805	0.044023	23.5391	44.3592	29.6243	17.4059	17.1359	12.2292
BBB50_RS06810		ABC transporter permease	CDS	-0.79979	0.15387	0.298936	13.0085	37.8748	17.0564	13.9916	12.3351	12.7512
BBB50_RS06815		TolC family protein	CDS	-0.831942	0.170275	0.320814	13.4509	31.022	13.6152	12.6527	9.20135	10.8124
BBB50_RS06820		efflux RND transporter periplasmic adaptor subunit	CDS	-0.137225	0.724661	0.828674	9.20326	18.4953	11.745	15.5314	11.9351	8.42623
BBB50_RS06825		VarG family subclass B1-like metallo-beta-lactamase	CDS	0.100002	0.679823	0.796753	10.9731	13.2635	13.2412	13.3891	11.4684	15.3611
BBB50_RS06830		LysR family transcriptional regulator	CDS	-0.428765	0.00571546	0.0285434	97.9616	93.4343	111.166	75.9833	76.0779	72.7042
BBB50_RS06835	katG	catalase/peroxidase HPI	CDS	1.67957	3.38245e-05	0.00055988	476.711	318.841	423.792	1126.03	1311.33	1468.55
BBB50_RS06840		6-phospho-beta-glucosidase	CDS	0.396915	0.00374439	0.0212085	133.182	136.909	125.23	171.716	180.427	168.376
BBB50_RS06845		LacI family DNA-binding transcriptional regulator	CDS	0.578262	0.000718042	0.00580909	26.1939	30.7272	30.5968	41.4394	43.2064	46.0833
BBB50_RS06850		RidA family protein	CDS	0.144898	0.545422	0.687976	9.38024	11.7898	8.75264	10.0418	12.4685	10.5887
BBB50_RS06855		YhcH/YjgK/YiaL family protein	CDS	0.337268	0.179149	0.33107	10.9731	13.0425	8.30378	12.8536	12.9352	15.0628
BBB50_RS06860		glycerophosphoryl diester phosphodiesterase	CDS	0.337861	0.142964	0.283814	17.6101	25.2744	16.2335	28.1172	24.3369	22.296
BBB50_RS06865		DeoR/GlpR family DNA-binding transcription regulator	CDS	0.00581153	0.9796	0.990034	2.65479	3.61063	3.59082	3.0795	4.00059	2.8336
BBB50_RS06870		sn-glycerol-3-phosphate import ATP-binding protein UgpC	CDS	-0.379047	0.0729353	0.177205	6.54847	5.52648	6.80761	5.08787	4.13394	5.29436
BBB50_RS06875	ugpE	sn-glycerol-3-phosphate ABC transporter permease UgpE	CDS	0.648919	0.365863	0.532614	0.61945	0.0736864	0.822897	0.803348	0.533412	1.04396
BBB50_RS06880		ABC transporter permease subunit	CDS	0.1141	0.880118	0.930968	0.530957	0.0736864	1.12213	0.803348	0.400059	0.671116
BBB50_RS06885		extracellular solute-binding protein	CDS	0.512513	0.164579	0.313929	2.12383	3.61063	2.09465	4.35147	2.20032	4.69781
BBB50_RS06890		DUF3450 domain-containing protein	CDS	0.0138215	0.957067	0.975089	92.652	143.615	114.906	146.611	110.883	97.0881
BBB50_RS06895		MotA/TolQ/ExbB proton channel family protein	CDS	-0.12508	0.546403	0.688681	245.922	322.894	273.875	285.925	251.237	235.562
BBB50_RS06900		MotA/TolQ/ExbB proton channel family protein	CDS	-0.0858738	0.591286	0.725105	108.669	134.478	122.312	117.222	110.816	116.327
BBB50_RS06905		biopolymer transporter ExbD	CDS	-0.056313	0.710241	0.819686	81.325	84.5183	87.3767	80.1339	74.0776	89.333
BBB50_RS06910		energy transducer TonB	CDS	-0.0531883	0.686201	0.800605	86.723	95.2028	92.9126	79.6653	88.6797	96.5661
BBB50_RS06915		hypothetical protein	CDS	-0.206983	0.206875	0.365392	342.29	301.304	352.425	245.021	298.577	319.302
BBB50_RS06920		DNA ligase	CDS	0.24732	0.293844	0.460919	41.6801	28.3693	31.0457	31.5983	42.9397	45.4122
BBB50_RS06925		DUF3080 domain-containing protein	CDS	-0.163531	0.336729	0.504539	11.858	10.4635	9.2763	10.5105	8.86797	8.79908
BBB50_RS06930	vcmA	sodium-coupled multidrug efflux MATE transporter VcmA	CDS	0.274453	0.248831	0.415674	41.3262	64.4019	49.5235	79.1297	57.5418	51.154
BBB50_RS06935		CPXCG motif-containing cysteine-rich protein	CDS	-0.131929	0.505666	0.654815	83.0948	55.1911	63.812	65.4728	55.6082	63.3086
BBB50_RS06940		fructosamine kinase family protein	CDS	0.238748	0.205238	0.363631	170.083	168.079	126.577	201.707	170.292	176.354
BBB50_RS06945		DUF3802 family protein	CDS	1.10574	2.5604e-05	0.000450556	72.0332	61.5281	57.7524	127.531	134.22	149.957
BBB50_RS06950		NlpC/P60 family protein	CDS	-0.60892	0.000418749	0.0038625	100.085	110.677	98.7477	66.6109	65.343	70.9892
BBB50_RS06955		methyl-accepting chemotaxis protein	CDS	0.40964	0.0627008	0.159502	21.7692	18.6427	21.6946	25.7741	27.2707	29.4545
BBB50_RS06960		sterol desaturase family protein	CDS	-0.565578	0.00323538	0.0191014	101.678	98.1503	105.555	74.9122	71.6772	59.7293
BBB50_RS06965		DTW domain-containing protein	CDS	0.280261	0.269291	0.437076	6.01752	7.5897	6.28394	9.70712	6.86768	7.60598
BBB50_RS06970	nagK	N-acetylglucosamine kinase	CDS	-0.208836	0.499926	0.649778	18.5835	28.3693	26.1831	29.0544	18.8028	15.4357
BBB50_RS06975		DUF2960 domain-containing protein	CDS	0.0498359	0.737306	0.838082	35.6626	31.9062	34.3373	31.7322	32.6048	41.1618
BBB50_RS06985		hypothetical protein	CDS	1.39019	2.5503e-05	0.000450556	19.5569	18.2005	20.1984	59.7825	46.1401	46.0087
BBB50_RS06990		transporter substrate-binding domain-containing protein	CDS	0.769038	0.00896639	0.0395897	9.73422	5.89491	10.0244	14.0586	12.9352	16.7033
BBB50_RS06995		bifunctional molybdopterin-guanine dinucleotide biosynthesis adaptor protein MobB/molybdopterin molybdotransferase MoeA	CDS	-0.228153	0.340805	0.508612	75.5729	106.919	89.247	96.2009	71.7439	64.0543
BBB50_RS07000	mobA	molybdenum cofactor guanylyltransferase MobA	CDS	-0.413088	0.112592	0.240633	29.4681	44.9487	29.7739	30.5272	27.1373	20.5809
BBB50_RS07005		energy-coupling factor ABC transporter ATP-binding protein	CDS	-0.746599	0.109666	0.235913	18.141	23.4323	17.4305	14.8619	10.0015	10.2904
BBB50_RS07010		ABC transporter permease	CDS	-0.648328	0.192959	0.347958	20.3534	34.5589	23.7144	21.4226	16.8025	11.931
BBB50_RS07015		substrate-binding domain-containing protein	CDS	-0.484863	0.0864545	0.199236	75.1305	85.5499	72.789	60.7866	54.208	51.8251
BBB50_RS07020		sigma-54 dependent transcriptional regulator	CDS	0.042448	0.768191	0.856813	77.6967	71.6968	67.1783	83.5482	76.7446	62.7121
BBB50_RS07025		HAMP domain-containing sensor histidine kinase	CDS	0.185529	0.117033	0.245938	67.3431	63.8861	63.5127	69.5565	74.2109	77.7003
BBB50_RS07030		ABC-F family ATPase	CDS	0.133707	0.510809	0.658782	55.5735	65.4335	52.8899	79.3975	56.875	54.5095
BBB50_RS07035	fdhD	formate dehydrogenase accessory sulfurtransferase FdhD	CDS	0.0591177	0.731282	0.833615	45.9278	62.1913	49.5235	62.5272	51.4742	50.2591
BBB50_RS07040		DUF3305 domain-containing protein	CDS	0.188781	0.229212	0.391434	56.9894	48.1909	56.2563	58.3766	64.5428	61.0716
BBB50_RS07045		DUF3306 domain-containing protein	CDS	0.14068	0.409285	0.571378	74.865	62.0439	67.1035	67.0126	76.678	81.205
BBB50_RS07050		4Fe-4S dicluster domain-containing protein	CDS	0.319959	0.37641	0.542231	36.1051	59.6123	44.0624	53.7573	65.543	55.2552
BBB50_RS07055		molecular chaperone	CDS	-0.0816064	0.83429	0.901969	18.141	31.7588	24.1633	25.2385	23.4034	21.4011
BBB50_RS07060		twin-arginine translocation signal domain-containing protein	CDS	0.333459	0.180863	0.332737	8.22984	13.632	10.9221	14.3933	15.2689	11.7072
BBB50_RS07065		formate dehydrogenase subunit alpha	CDS	0.113402	0.364882	0.531844	289.106	343.673	310.606	346.31	347.184	327.057
BBB50_RS07070	fdh3B	formate dehydrogenase FDH3 subunit beta	CDS	-0.0147871	0.928449	0.958932	48.0516	39.1275	57.4532	41.7741	48.6738	52.7199
BBB50_RS07075		formate dehydrogenase subunit gamma	CDS	-0.173978	0.13904	0.278457	100.882	98.0766	103.386	85.6235	91.5468	90.8244
BBB50_RS07080		hypothetical protein	CDS	-0.159554	0.24131	0.407084	34.1582	32.2746	36.8808	29.8578	28.8709	33.7795
BBB50_RS07085	cobB	NAD-dependent protein deacylase	CDS	0.244137	0.531042	0.676397	560.425	311.03	494.935	436.151	586.553	595.578
BBB50_RS07090		YajQ family cyclic di-GMP-binding protein	CDS	-0.358701	0.115882	0.244707	58.1398	61.3071	56.8547	56.1004	44.0065	37.3588
BBB50_RS07095		3-deoxy-7-phosphoheptulonate synthase	CDS	-0.525613	0.0528066	0.140989	271.054	337.705	277.092	280.234	180.827	154.282
BBB50_RS07100		DUF4442 domain-containing protein	CDS	-0.413094	0.0744618	0.179471	157.96	109.498	134.132	105.975	92.0135	103.576
BBB50_RS07105		hypothetical protein	CDS	-0.294411	0.134431	0.271332	223.002	331.957	237.069	252.117	208.564	185.153
BBB50_RS07110		S1 RNA-binding domain-containing protein	CDS	0.140342	0.223566	0.384976	97.3422	92.8448	94.334	110.126	104.949	98.5049
BBB50_RS07115	rsmF	16S rRNA (cytosine(1407)-C(5))-methyltransferase RsmF	CDS	0.267961	0.381266	0.545633	27.3443	35.6642	28.8014	51.3473	32.1381	27.0683
BBB50_RS07120		PqiB family protein	CDS	-0.363595	0.0181791	0.0662303	122.474	107.803	113.56	83.0126	93.0137	91.1972
BBB50_RS07125		paraquat-inducible protein A	CDS	-0.369944	0.0585578	0.151191	30.1761	41.9275	32.6167	27.5816	29.671	23.7873
BBB50_RS07130		ABC transporter ATP-binding protein	CDS	-0.24019	0.178779	0.330971	76.5463	96.4555	80.3447	80.5356	65.8097	68.1556
BBB50_RS07135		GAF domain-containing protein	CDS	-0.457147	0.00717622	0.0335662	43.096	57.4017	47.8029	37.5565	35.1385	35.3454
BBB50_RS07140	proQ	RNA chaperone ProQ	CDS	0.560458	0.00322716	0.0191014	507.241	649.619	517.079	773.825	812.853	881.996
BBB50_RS07145	prc	carboxy terminal-processing peptidase	CDS	0.396024	0.0269734	0.0876152	882.716	1155.48	905.037	1260.92	1332.6	1279.45
BBB50_RS07150		hypothetical protein	CDS	3.23138	9.65823e-07	3.64699e-05	7.25642	5.37911	8.00455	58.1758	64.4095	71.362
BBB50_RS07155	pepN	aminopeptidase N	CDS	0.0699798	0.570226	0.706932	977.669	932.354	899.801	965.758	1008.28	975.43
BBB50_RS07160		DUF2835 domain-containing protein	CDS	-0.335156	0.0866474	0.199553	15.5747	17.8321	14.0641	11.8494	12.7352	13.0495
BBB50_RS07165		NAD-glutamate dehydrogenase	CDS	-0.0953745	0.44706	0.604848	4432.87	4256.71	4278.84	4020.55	3992.92	4125.35
BBB50_RS07170	pyrD	quinone-dependent dihydroorotate dehydrogenase	CDS	-0.377465	0.20169	0.358922	46.9897	71.9179	46.5311	56.703	35.6052	35.0472
BBB50_RS07175		cell division protein ZapC	CDS	-0.102875	0.483294	0.637713	109.112	135.73	125.903	134.092	107.349	103.799
BBB50_RS07180	rlmKL	bifunctional 23S rRNA (guanine(2069)-N(7))-methyltransferase RlmK/23S rRNA (guanine(2445)-N(2))-methyltransferase RlmL	CDS	-0.193984	0.190459	0.345034	301.495	318.694	302.901	310.896	254.371	241.676
BBB50_RS07185		glutaredoxin family protein	CDS	-0.0433596	0.817121	0.888799	13.6279	16.3584	14.4381	12.9875	17.6693	12.4529
BBB50_RS07190		ABC transporter ATP-binding protein	CDS	-0.392273	0.00400059	0.0222015	226.984	227.838	229.588	170.644	177.226	173.595
BBB50_RS07195		DUF3466 family protein	CDS	-0.678177	0.00876722	0.0388998	339.016	445.729	364.169	252.854	231.101	234.07
BBB50_RS07200	rmf	ribosome modulation factor	CDS	0.353794	0.106636	0.231015	3104.33	2167.04	2445.5	2810.71	3276.95	3773.83
BBB50_RS07205	fabA	bifunctional 3-hydroxydecanoyl-ACP dehydratase/trans-2-decenoyl-ACP isomerase	CDS	0.260752	0.313558	0.480613	36.1936	54.3069	46.5311	57.4394	54.6747	52.1233
BBB50_RS07210		Lon protease family protein	CDS	0.129097	0.722298	0.827015	39.0254	81.7182	58.2013	84.5523	58.3419	52.869
BBB50_RS07215	matP	macrodomain Ter protein MatP	CDS	-0.275703	0.166361	0.315961	74.157	60.5702	62.241	55.7657	53.7412	53.1673
BBB50_RS07220		DUF3634 family protein	CDS	-0.54799	0.0225451	0.0773921	95.9263	71.6232	99.3462	55.364	62.7426	64.4271
BBB50_RS07225		hypothetical protein	CDS	-0.563078	0.00407199	0.022399	38.2289	28.4429	32.9159	22.0921	22.5367	22.7434
BBB50_RS07230		IS3-like element ISVch4 family transposase	CDS	-0.322687	0.179703	0.331513	7.25642	5.15805	6.7328	5.28871	5.06741	4.92152
BBB50_RS07240		helix-turn-helix transcriptional regulator	CDS	-0.775964	0.0443194	0.125318	18.318	11.3477	26.1831	9.37239	12.2685	10.9616
BBB50_RS07245		phage/plasmid replication protein, II/X family	CDS	-0.204626	0.824764	0.894605	0.353972	1.25267	0.748089	1.20502	0.133353	0.745684
BBB50_RS07255		helix-turn-helix transcriptional regulator	CDS	0.420654	0.486906	0.640433	1.06191	1.91585	0.299235	1.07113	1.1335	2.23705
BBB50_RS07270		helix-turn-helix transcriptional regulator	CDS	-0.926727	0.00422702	0.02287	26.8133	30.5798	43.9876	15.5314	16.069	21.774
BBB50_RS07275		phage/plasmid replication protein, II/X family	CDS	0.253769	0.60179	0.734508	0.61945	0.957923	1.19694	1.00418	0.800118	1.56594
BBB50_RS07280		hypothetical protein	CDS	0.432729	0.49558	0.646913	0.265479	0.442118	1.04732	0.736402	0.866794	0.820253
BBB50_RS07285		helix-turn-helix transcriptional regulator	CDS	0.529526	0.336586	0.504539	0.442464	1.17898	1.04732	0.937239	1.93362	1.04396
BBB50_RS07295		VC1465 family Xer recombination activation factor	CDS	0.013953	0.949587	0.970743	9.9112	7.95813	12.4183	10.2427	9.53474	10.8124
BBB50_RS07300	rtxA	MARTX multifunctional-autoprocessing repeats-in-toxin holotoxin RtxA	CDS	-0.789233	0.000507751	0.00443517	490.516	393.264	433.143	220.251	253.571	288.207
BBB50_RS07305	rtxC	RTX toxin-activating lysine-acyltransferase RtxC	CDS	-1.11277	0.00323343	0.0191014	9.46874	16.9479	11.2961	5.55649	5.20077	6.71116
BBB50_RS07310		hypothetical protein	CDS	-1.16856	3.35018e-05	0.000557083	30.884	33.7484	30.9709	16.3347	14.6021	11.5581
BBB50_RS07315	rtxB	RTX toxin T1SS ABC transporter subunit RtxB	CDS	-0.565942	0.0210708	0.0737986	9.02627	8.98974	11.8946	7.16318	5.60082	7.45684
BBB50_RS07320		HlyD family type I secretion periplasmic adaptor subunit	CDS	-0.686655	0.12542	0.259059	3.09725	10.095	6.05952	3.0795	4.40065	4.54868
BBB50_RS07325		type I secretion system permease/ATPase	CDS	-0.518788	0.00328866	0.0192903	17.7871	16.6531	17.3557	12.9205	11.8017	11.409
BBB50_RS07330		ATP-binding protein	CDS	-0.289173	0.0635631	0.161158	126.279	142.657	139.369	113.607	109.216	111.331
BBB50_RS07335		FIST N-terminal domain-containing protein	CDS	-0.14396	0.292127	0.459408	156.278	193.648	162.784	171.916	146.555	145.558
BBB50_RS07345	ccoN	cytochrome-c oxidase, cbb3-type subunit I	CDS	-0.221867	0.49082	0.644179	4.33615	3.09483	3.74044	4.28452	2.13365	3.13187
BBB50_RS07350	ccoO	cytochrome-c oxidase, cbb3-type subunit II	CDS	-0.384156	0.122611	0.253979	2.65479	2.7264	2.39388	1.94142	2.06697	1.93878
BBB50_RS07360	ccoP	cytochrome-c oxidase, cbb3-type subunit III	CDS	0.14497	0.656413	0.77736	1.76986	2.57902	2.16946	2.07531	2.20032	2.98274
BBB50_RS07385		FNR family transcription factor	CDS	0.285802	0.268059	0.435685	2.38931	3.16851	2.31907	3.54812	2.80041	3.28101
BBB50_RS07390	uspE	universal stress protein UspE	CDS	-0.433751	0.0439587	0.12459	21.5923	19.0111	16.5328	14.728	11.6017	15.9576
BBB50_RS07410		hypothetical protein	CDS	0.60898	0.208288	0.366868	0.265479	0.515805	0.897706	0.937239	0.933471	0.745684
BBB50_RS07430		methyl-accepting chemotaxis protein	CDS	1.33531	0.0129166	0.0516236	0.973422	0.442118	1.34656	2.3431	2.33368	2.31162
BBB50_RS07435	asnS	asparagine--tRNA ligase	CDS	-0.390215	0.147711	0.290376	7.07943	5.52648	7.03203	4.68619	6.66765	3.57929
BBB50_RS07460		cyclic nucleotide-binding/CBS domain-containing protein	CDS	0.303202	0.697662	0.810066	4.07067	1.69479	7.92974	12.4519	2.53371	1.86421
BBB50_RS07470		methyl-accepting chemotaxis protein	CDS	-0.806282	0.240108	0.405925	0.442464	1.17898	0.897706	0.334728	0.666765	0.447411
BBB50_RS07475		glucan biosynthesis protein	CDS	-0.620622	0.229795	0.392188	0.796436	1.1053	0.748089	1.00418	0.400059	0.298274
BBB50_RS07485	ccoN	cytochrome-c oxidase, cbb3-type subunit I	CDS	-0.251217	0.468074	0.624042	2.21232	1.6211	2.69312	1.6067	1.93362	1.93878
BBB50_RS07490	ccoO	cytochrome-c oxidase, cbb3-type subunit II	CDS	-0.389317	0.30709	0.474309	2.38931	1.25267	1.79541	1.20502	1.06682	1.86421
BBB50_RS07500	ccoP	cytochrome-c oxidase, cbb3-type subunit III	CDS	0.335768	0.526514	0.672842	0.707943	0.294746	1.12213	0.736402	1.33353	0.596548
BBB50_RS07520		sulfite exporter TauE/SafE family protein	CDS	-0.583012	0.0170594	0.0634197	9.55723	9.06342	12.2687	6.02511	7.00103	7.60598
BBB50_RS07525		FNR family transcription factor	CDS	0.469865	0.496592	0.647138	0.884929	0.442118	1.27175	1.00418	1.33353	1.26766
BBB50_RS07530	uspE	universal stress protein UspE	CDS	0.284772	0.644563	0.769358	2.12383	0.81055	0.374044	0.870293	0.933471	2.16248
BBB50_RS07555	potA	spermidine/putrescine ABC transporter ATP-binding protein PotA	CDS	-0.383517	0.0168828	0.0630281	173.623	194.753	175.427	155.046	135.487	126.319
BBB50_RS07560	potB	spermidine/putrescine ABC transporter permease PotB	CDS	-0.271663	0.0812482	0.190508	130.438	129.835	117.6	115.615	103.349	94.0308
BBB50_RS07565	potC	spermidine/putrescine ABC transporter permease PotC	CDS	0.193955	0.207412	0.365874	115.395	118.34	108.622	125.188	130.353	136.087
BBB50_RS07570		extracellular solute-binding protein	CDS	0.383502	0.0658255	0.165107	273.531	360.99	295.794	496.937	391.791	324.895
BBB50_RS07575		extracellular solute-binding protein	CDS	-0.0793431	0.712134	0.8203	90.5282	130.425	113.56	138.243	93.0804	85.3063
BBB50_RS07580		chromosome segregation ATPase	CDS	-0.132155	0.321976	0.489582	68.3165	74.5706	72.3402	60.318	63.6094	72.4805
BBB50_RS07585		hypothetical protein	CDS	-0.0988558	0.569956	0.706839	26.4594	26.1587	26.3327	21.4226	24.2036	28.1123
BBB50_RS07590		sodium:alanine symporter family protein	CDS	-0.107647	0.636609	0.764844	179.11	127.625	187.92	129.607	164.224	165.244
BBB50_RS07595		LysE family translocator	CDS	0.023431	0.910862	0.94775	39.9103	62.4124	48.0273	60.6528	48.2738	43.9208
BBB50_RS07600		DUF2931 family protein	CDS	-0.722551	0.0115713	0.0475576	55.9275	92.6238	52.7402	38.4937	43.5397	39.9687
BBB50_RS07605	tsiV1	type VI secretion system immunity protein TsiV1	CDS	-0.907087	0.00212271	0.0140673	167.429	259.081	151.862	103.163	104.149	101.115
BBB50_RS07610	tseL	type VI secretion system toxin TseL	CDS	-1.03513	0.000404701	0.00377132	811.745	1113.99	756.093	448.201	475.67	384.773
BBB50_RS07615		DUF4123 domain-containing protein	CDS	-0.556087	0.00375811	0.021253	153.004	158.499	176.549	114.544	125.885	91.4955
BBB50_RS07620	tssI	type VI secretion system tip protein TssI/VgrG	CDS	-0.0998404	0.706959	0.817717	516.444	815.487	596.9	683.582	583.219	533.09
BBB50_RS07625	hcp-2	type VI secretion system effector Hcp-2	CDS	-0.437173	0.107708	0.232267	2356.48	2634.66	2498.77	2064.94	1911.81	1555.12
BBB50_RS07630		carboxypeptidase M32	CDS	-0.374029	0.209616	0.367259	350.697	487.362	416.236	449.674	308.912	209.239
BBB50_RS07635		methyl-accepting chemotaxis protein	CDS	-0.206899	0.382553	0.546611	73.6261	105.666	86.8531	95.5314	69.0768	65.9931
BBB50_RS07640	vceB	multidrug efflux MFS transporter permease subunit VceB	CDS	0.19516	0.194571	0.349654	59.6442	48.633	54.7601	57.5063	60.6089	68.5284
BBB50_RS07645	vceA	multidrug efflux MFS transporter adaptor subunit VceA	CDS	0.122366	0.559824	0.697615	25.309	19.3795	26.4823	21.3557	29.4043	26.6955
BBB50_RS07650	vceC	multidrug efflux MFS transporter outer membrane subunit VceC	CDS	-0.486634	0.0104054	0.0438598	66.5466	55.8543	62.4654	45.8578	46.6735	39.3721
BBB50_RS07655	vceR	TetR family multidrug efflux transcriptional regulator VceR	CDS	-0.293407	0.154297	0.29947	45.1314	59.8333	50.3464	53.8243	35.4052	37.5079
BBB50_RS07660		DEAD/DEAH box helicase	CDS	0.468047	0.00257146	0.0161832	68.6705	74.7917	75.0333	94.1256	96.8143	111.331
BBB50_RS07670		methyl-accepting chemotaxis protein	CDS	0.870476	0.000149199	0.001756	52.4763	45.9803	57.9021	91.5816	102.948	91.3463
BBB50_RS07675		methyl-accepting chemotaxis protein	CDS	3.60761	7.9388e-10	4.79636e-07	32.2114	34.4852	32.0182	442.31	394.725	366.653
BBB50_RS07680		chemotaxis protein CheW	CDS	3.83999	1.48763e-08	2.83825e-06	12.743	9.65292	12.4931	128.335	178.826	192.536
BBB50_RS07685		chemotaxis protein CheB	CDS	3.59771	3.38233e-07	1.63479e-05	7.96436	8.32656	8.00455	67.2804	101.748	125.499
BBB50_RS07690		HEAT repeat domain-containing protein	CDS	3.3519	4.00756e-07	1.86249e-05	3.09725	3.2422	2.24427	21.6904	30.4712	35.6437
BBB50_RS07695		protein-glutamate O-methyltransferase CheR	CDS	3.20337	7.69689e-07	3.1495e-05	4.15917	3.83169	2.91755	25.908	33.7383	40.8635
BBB50_RS07700		response regulator	CDS	3.05881	3.80217e-06	0.000105213	2.03534	1.32635	1.79541	9.90795	14.0021	19.0895
BBB50_RS07705		chemotaxis protein CheA	CDS	2.47038	8.98447e-08	7.5273e-06	18.318	17.8321	17.8045	93.1883	94.0138	111.927
BBB50_RS07710		hypothetical protein	CDS	2.91532	5.1934e-06	0.000133683	2.03534	1.1053	1.12213	11.2469	9.66809	11.0361
BBB50_RS07715		response regulator	CDS	2.76512	1.12149e-07	8.20367e-06	7.96436	5.74754	6.13433	41.1716	45.7401	47.8729
BBB50_RS07720		methyl-accepting chemotaxis protein	CDS	2.3936	5.5542e-08	5.16256e-06	29.9991	27.5587	26.1831	144.268	157.69	138.101
BBB50_RS07725		multidrug efflux SMR transporter	CDS	0.475373	0.0088077	0.038984	32.1229	30.7272	24.7617	45.59	35.4052	40.7889
BBB50_RS07730		deoxyribodipyrimidine photo-lyase	CDS	0.547468	0.0472835	0.130408	37.521	42.9592	29.6243	57.7071	43.8064	59.4311
BBB50_RS07735		MDR family MFS transporter	CDS	0.22041	0.501592	0.650837	17.6986	20.1164	16.9816	23.6988	21.8699	18.2693
BBB50_RS07740		LysR family transcriptional regulator	CDS	-0.314006	0.210986	0.369123	116.545	81.5708	126.502	84.0168	90.2133	86.8722
BBB50_RS07750		lipoate--protein ligase A	CDS	0.180836	0.605574	0.737389	11.3271	14.4425	14.1389	21.7573	12.6019	10.887
BBB50_RS07755	yegD	molecular chaperone	CDS	0.467209	0.0111296	0.0460093	20.6188	18.7163	17.8045	30.3264	24.4036	24.2347
BBB50_RS07760		outer membrane beta-barrel protein	CDS	0.172588	0.246899	0.413102	249.107	220.396	263.028	263.766	290.643	271.205
BBB50_RS07765	hrpA	ATP-dependent RNA helicase HrpA	CDS	0.149862	0.172833	0.32395	379.988	381.548	379.056	401.205	418.928	445.323
BBB50_RS07775		hypothetical protein	CDS	0.137325	0.553394	0.692801	32.6539	26.306	27.8289	30.6611	27.204	37.5825
BBB50_RS07780		TerB family tellurite resistance protein	CDS	0.225171	0.0845208	0.196277	31.7689	27.485	27.1556	32.3347	34.2717	34.3761
BBB50_RS07790		3'-5' exonuclease	CDS	0.267111	0.0973827	0.216971	21.5038	18.7163	19.5251	21.7573	22.4033	27.7395
BBB50_RS07795		diguanylate cyclase	CDS	0.441674	0.00798525	0.0362474	138.934	124.014	124.931	167.565	166.558	192.685
BBB50_RS07800		DUF2760 domain-containing protein	CDS	0.423266	0.0988349	0.218755	14.6013	21.2954	22.9663	31.7322	22.6033	24.6822
BBB50_RS07805		Hsp70 family protein	CDS	0.142155	0.479184	0.635116	49.556	57.4017	47.1296	67.4812	57.8085	44.7411
BBB50_RS07810		hsp70 family protein	CDS	0.178545	0.187162	0.340936	44.5119	44.9487	42.4914	41.9749	53.6079	53.7638
BBB50_RS07815		GGDEF domain-containing protein	CDS	-0.36159	0.0108155	0.0449098	134.155	112.74	125.006	95.7992	99.748	93.8817
BBB50_RS07820		hypothetical protein	CDS	0.956485	5.5569e-05	0.00080254	18.4065	19.8216	19.8992	37.4226	34.205	41.2364
BBB50_RS07825		GGDEF domain-containing protein	CDS	2.20895	0.000163177	0.00187189	44.6004	22.327	33.2899	122.377	157.156	183.588
BBB50_RS07830		ABC transporter substrate-binding protein	CDS	1.27805	0.000367508	0.00351281	65.5732	41.117	64.2608	128.201	142.488	143.843
BBB50_RS07835		hypothetical protein	CDS	1.04377	0.0170027	0.0633449	139.73	71.2547	103.012	183.096	207.764	256.366
BBB50_RS07840		GGDEF domain-containing protein	CDS	-0.236496	0.205587	0.364071	36.5476	26.8218	30.3724	25.1046	23.8702	30.5731
BBB50_RS07845	queC	7-cyano-7-deazaguanine synthase QueC	CDS	0.494741	0.0323698	0.0992013	13.2739	13.9267	13.0167	19.9498	17.2025	19.5369
BBB50_RS07850	queE	7-carboxy-7-deazaguanine synthase QueE	CDS	-0.0773121	0.649493	0.772195	10.3537	11.053	11.8198	11.7824	10.5349	9.17192
BBB50_RS07855		Cof-type HAD-IIB family hydrolase	CDS	0.117595	0.506087	0.654969	62.9184	88.7184	82.8134	100.151	72.6774	81.5779
BBB50_RS07860		NAD(P)-dependent oxidoreductase	CDS	-0.219457	0.188976	0.34269	188.401	155.552	195.999	151.23	158.157	154.357
BBB50_RS07865		amino acid ABC transporter substrate-binding protein	CDS	2.18694	8.97954e-06	0.000199698	496.091	336.968	463.366	1910.09	2157.98	1834.98
BBB50_RS07870		amino acid ABC transporter permease	CDS	2.18941	1.02263e-05	0.000220658	81.5904	46.7172	74.2104	253.523	369.321	300.735
BBB50_RS07875		amino acid ABC transporter permease	CDS	2.06852	3.69067e-06	0.000103336	46.9012	29.2535	35.0105	133.423	172.692	160.024
BBB50_RS07880		amino acid ABC transporter ATP-binding protein	CDS	1.87808	6.53575e-06	0.000156901	39.7333	29.9904	35.4594	110.193	126.619	149.808
BBB50_RS07885		Bax inhibitor-1/YccA family protein	CDS	-0.202939	0.471057	0.626866	3006.01	1744.67	2441.46	1881.24	2141.32	2225.79
BBB50_RS07890		TusE/DsrC/DsvC family sulfur relay protein	CDS	0.029861	0.899622	0.942523	6.72546	5.67385	7.10684	7.02929	5.06741	7.82969
BBB50_RS07895	yccX	acylphosphatase	CDS	0.460557	0.0820902	0.191985	40.4412	25.5692	37.2548	42.7113	46.4068	52.9436
BBB50_RS07900		class I SAM-dependent methyltransferase	CDS	0.303017	0.364429	0.531612	18.5835	24.5376	15.4106	30.0586	23.1367	19.015
BBB50_RS07905		diguanylate cyclase	CDS	0.332044	0.014601	0.0569124	318.928	304.03	290.408	378.845	367.854	403.042
BBB50_RS07915		peroxiredoxin	CDS	-0.467458	0.0092767	0.0406136	429.456	444.181	509.224	380.988	339.65	279.483
BBB50_RS07920		response regulator	CDS	1.28353	0.000170016	0.001932	217.073	151.131	180.888	377.239	464.468	494.911
BBB50_RS07925		response regulator	CDS	2.40994	2.29939e-07	1.27916e-05	31.1495	26.8218	35.4594	176.603	168.958	151.076
BBB50_RS07930	maiA	maleylacetoacetate isomerase	CDS	0.749308	0.0056412	0.0283232	75.3959	58.5807	59.473	82.8118	105.082	137.281
BBB50_RS07935		fumarylacetoacetate hydrolase family protein	CDS	0.850443	0.0542055	0.143847	183.092	96.9713	105.855	150.561	218.032	327.132
BBB50_RS07940		homogentisate 1,2-dioxygenase	CDS	0.944396	0.132663	0.269584	336.892	105.298	202.582	216.703	460.668	563.215
BBB50_RS07945	hppD	4-hydroxyphenylpyruvate dioxygenase	CDS	0.821927	0.223352	0.384976	408.926	112.151	304.173	318.996	583.019	556.653
BBB50_RS07950		tripeptidase T	CDS	0.0663418	0.885953	0.934541	15.2208	11.4214	10.7725	5.4226	10.5349	23.2654
BBB50_RS07955		bifunctional NUDIX hydrolase/phosphatase PAP2 family protein	CDS	0.0500341	0.777768	0.864584	106.368	141.478	116.851	149.222	118.151	110.212
BBB50_RS07960		GNAT family N-acetyltransferase	CDS	0.0551584	0.789649	0.873239	80.3515	104.561	71.8913	109.791	78.8783	78.1477
BBB50_RS07965		propionyl-CoA synthetase	CDS	-0.258068	0.308334	0.474813	98.2271	63.3703	82.0653	51.682	62.2092	89.855
BBB50_RS07970	prpF	2-methylaconitate cis-trans isomerase PrpF	CDS	0.0103091	0.983754	0.993622	97.4307	58.728	55.6578	36.1506	44.4732	132.732
BBB50_RS07975	acnD	Fe/S-dependent 2-methylisocitrate dehydratase AcnD	CDS	-0.0546434	0.955499	0.974039	782.985	136.172	237.219	81.339	238.035	793.93
BBB50_RS07980	prpC	2-methylcitrate synthase	CDS	-0.464083	0.691343	0.805308	2543.37	190.111	993.462	168.502	796.517	1736.7
BBB50_RS07985	prpB	methylisocitrate lyase	CDS	-0.565322	0.572941	0.708843	4233.85	461.498	2676.66	644.218	1793.2	2544.57
BBB50_RS07990		GntR family transcriptional regulator	CDS	-0.606523	0.332203	0.49989	2498.24	834.572	2540.58	919.097	1414.81	1523.58
BBB50_RS07995		tripartite tricarboxylate transporter substrate binding protein	CDS	0.156457	0.765516	0.856004	3694.22	1679.31	3880.26	2578.81	4036.79	3698.15
BBB50_RS08000		tripartite tricarboxylate transporter TctB family protein	CDS	-0.121971	0.895516	0.941214	710.775	110.898	609.094	237.255	561.416	516.014
BBB50_RS08005		tripartite tricarboxylate transporter permease	CDS	-0.263961	0.825199	0.894756	2005.51	133.741	1452.11	283.314	1285.92	1421.57
BBB50_RS08010		DUF1460 domain-containing protein	CDS	-0.520303	0.0498674	0.135003	8.93778	8.98974	7.92974	6.62762	5.93421	5.4435
BBB50_RS08015		outer membrane beta-barrel protein	CDS	-0.628111	0.0416858	0.119882	7.25642	13.1162	9.79996	7.49791	5.93421	6.11461
BBB50_RS08020	mglC	galactose/methyl galactoside ABC transporter permease MglC	CDS	1.69273	0.000357788	0.00344942	12.1235	16.8005	9.65034	51.0126	36.1387	37.6571
BBB50_RS08025	mglA	galactose/methyl galactoside ABC transporter ATP-binding protein MglA	CDS	1.39136	0.00676014	0.0323292	21.5038	38.3906	23.49	91.113	66.2097	61.5935
BBB50_RS08035	mglB	galactose/glucose ABC transporter substrate-binding protein MglB	CDS	1.50866	8.85231e-05	0.00115639	116.103	123.646	112.064	402.276	356.986	241.825
BBB50_RS08045		NifB/NifX family molybdenum-iron cluster-binding protein	CDS	1.17782	0.00082947	0.00647634	15.2208	9.7266	11.8946	22.6946	28.0708	32.5118
BBB50_RS08050	nqrM	(Na+)-NQR maturation NqrM	CDS	2.10441	6.21547e-06	0.000153112	15.2208	11.2003	13.0915	54.8285	57.7418	57.2686
BBB50_RS08055		transglycosylase domain-containing protein	CDS	0.243397	0.269921	0.437595	167.252	232.038	174.828	228.151	215.965	235.562
BBB50_RS08060	carR	response regulator transcription factor CarR	CDS	-0.485751	0.00376654	0.0212664	80.617	97.1186	82.4394	66.3431	61.8091	57.6414
BBB50_RS08065	carS	histidine kinase CarS	CDS	-0.494121	0.0032313	0.0191014	74.334	80.7603	64.8593	49.205	55.2748	51.6759
BBB50_RS08070		MipA/OmpV family protein	CDS	-1.29288	0.0176884	0.0652294	872.54	622.355	780.406	218.31	338.516	371.798
BBB50_RS08075		VirK/YbjX family protein	CDS	-1.07448	0.000191494	0.00209717	76.9003	80.3918	90.7431	32.067	47.0736	38.6265
BBB50_RS08080		response regulator	CDS	-0.503726	0.00828977	0.0371451	64.4228	58.0649	55.1341	38.6946	36.472	50.11
BBB50_RS08085		ATP-binding protein	CDS	-0.560551	0.0777883	0.184829	61.0601	94.8344	75.1081	56.3682	46.6735	53.6147
BBB50_RS08090		SLC13 family permease	CDS	-0.197409	0.64048	0.766733	41.4147	39.2012	28.3526	22.0251	25.4704	47.5747
BBB50_RS08095		methyl-accepting chemotaxis protein	CDS	1.14524	0.00223257	0.0145037	123.89	145.31	118.422	301.456	276.174	279.781
BBB50_RS08100	alr	alanine racemase	CDS	1.9579	0.00239586	0.0153717	36.813	51.8015	41.5937	81.8076	317.58	106.633
BBB50_RS08105		DMT family transporter	CDS	0.444402	0.0388091	0.114191	28.1407	37.6537	29.8487	51.1465	42.9397	36.0911
BBB50_RS08110		DUF2947 family protein	CDS	0.189607	0.278923	0.447586	16.7252	14.9583	16.7572	14.9289	18.336	21.9977
BBB50_RS08115	rimJ	ribosomal protein S5-alanine N-acetyltransferase	CDS	0.205547	0.252258	0.419081	70.4403	50.8436	63.5875	59.7155	75.1444	78.2969
BBB50_RS08120	tyrR	transcriptional regulator TyrR	CDS	-0.0466158	0.680727	0.797066	281.938	249.797	288.837	255.866	269.64	268.968
BBB50_RS08125		TIGR01620 family protein	CDS	0.39726	0.435742	0.595164	204.684	74.1285	150.141	104.77	208.631	251.445
BBB50_RS08130		YcjX family protein	CDS	0.359455	0.298459	0.465339	819.444	414.486	750.108	774.226	904.333	866.784
BBB50_RS08135		hypothetical protein	CDS	-0.231537	0.122711	0.254042	92.2096	92.4027	98.8225	75.18	85.5459	80.6831
BBB50_RS08140		fumarate hydratase	CDS	0.058317	0.698278	0.810262	553.7	423.255	500.696	468.285	527.811	542.485
BBB50_RS08145	pabB	aminodeoxychorismate synthase component 1	CDS	-0.1032	0.364854	0.531844	107.873	109.498	110.792	110.393	97.9478	97.1627
BBB50_RS08150		CoA pyrophosphatase	CDS	-0.0313311	0.884767	0.933706	18.495	19.969	14.5877	16.6025	16.6691	18.6421
BBB50_RS08155		serine transporter	CDS	-0.461591	0.2572	0.424181	27.7868	47.6751	36.2823	34.6109	22.4033	24.1602
BBB50_RS08160		L-serine ammonia-lyase	CDS	-0.393685	0.394066	0.55735	23.3621	41.5591	32.9159	30.795	20.603	23.1162
BBB50_RS08165	queD	6-carboxytetrahydropterin synthase QueD	CDS	-0.709743	0.00425384	0.0229467	8.49532	7.5897	10.7725	4.88703	5.13409	6.41289
BBB50_RS08170		methyl-accepting chemotaxis protein	CDS	-0.885363	0.170002	0.320467	91.7671	72.5811	440.998	110.393	109.083	108.273
BBB50_RS08175	asnS	asparagine--tRNA ligase	CDS	2.36489	0.00711017	0.0333433	40.2643	49.7383	58.1265	480.804	50.4074	232.132
BBB50_RS08185		HD domain-containing protein	CDS	-4.31297	0.0554996	0.145576	0.0884929	0.147373	116.627	1.74059	0.400059	3.80299
BBB50_RS08195		aspartate/tyrosine/aromatic aminotransferase	CDS	0.711283	0.733062	0.834857	1.06191	1.47373	1.04732	2.20921	2.40035	1.26766
BBB50_RS08200		cyclic nucleotide-binding/CBS domain-containing protein	CDS	-2.52454	0.103271	0.22579	1873.66	38.759	623.008	266.377	81.612	92.5394
BBB50_RS08205		3'-5' exonuclease	CDS	3.07415	0.209316	0.367214	37.9634	24.3902	2.46869	0.602511	542.347	1.78964
BBB50_RS08215		glucan biosynthesis protein	CDS	-0.386262	0.241639	0.407121	116.28	160.12	109.745	107.849	87.6129	99.9963
BBB50_RS08220	mdoH	glucans biosynthesis glucosyltransferase MdoH	CDS	-0.302532	0.182278	0.333944	61.4141	61.4544	57.6028	49.6737	49.7407	46.9036
BBB50_RS08225		LacI family DNA-binding transcriptional regulator	CDS	-0.194328	0.143991	0.285696	145.217	121.509	140.491	108.05	120.551	127.288
BBB50_RS08230	chbG	chitin disaccharide deacetylase	CDS	-0.013575	0.946888	0.969599	55.7505	37.7274	42.5662	36.5523	46.2068	51.9742
BBB50_RS08235		6-phospho-beta-glucosidase	CDS	0.287827	0.0765596	0.182705	52.3878	47.454	55.6578	68.8201	60.6089	60.4004
BBB50_RS08240		PTS lactose/cellobiose transporter subunit IIA	CDS	0.835461	0.0613356	0.157132	1.76986	1.84216	1.49618	2.74477	3.4005	2.98274
BBB50_RS08245		PTS sugar transporter subunit IIC	CDS	0.384087	0.0227651	0.0778525	35.7511	33.8957	29.1755	48.4686	40.8727	39.5958
BBB50_RS08250		PTS sugar transporter subunit IIB	CDS	1.07647	0.004009	0.0222015	6.01752	5.9686	3.96487	12.9875	10.3349	10.2904
BBB50_RS08255	cod	chitin oligosaccharide deacetylase	CDS	0.246921	0.305503	0.473066	26.9903	40.6012	29.9235	46.7281	33.4716	35.5691
BBB50_RS08260		BCCT family transporter	CDS	-0.0334443	0.92529	0.957516	11900.5	5980.9	9876.94	7866.58	9746.9	9508.74
BBB50_RS08265		MarR family transcriptional regulator	CDS	0.200591	0.103668	0.22652	192.649	184.069	204.453	230.962	209.698	227.21
BBB50_RS08270		response regulator transcription factor	CDS	0.0634126	0.587639	0.722099	25.5744	23.2849	23.864	26.3096	23.8702	25.8007
BBB50_RS08275		cache domain-containing protein	CDS	-0.261891	0.185465	0.338526	38.1404	45.6119	36.806	37.3557	32.5381	30.6476
BBB50_RS08280		TRAP transporter large permease subunit	CDS	0.0203904	0.926126	0.957833	60.7061	40.1591	51.8425	45.4561	54.8747	54.5095
BBB50_RS08290		TRAP transporter substrate-binding protein	CDS	-0.147884	0.644209	0.769358	7.78737	6.70546	7.70531	5.4226	8.40124	6.18918
BBB50_RS08295		hypothetical protein	CDS	-0.0497466	0.892055	0.938937	13.8934	8.17919	10.7725	8.23431	11.6684	11.7818
BBB50_RS08300		DUF2982 domain-containing protein	CDS	1.05332	0.000555251	0.00473597	7.52189	7.73707	7.6305	18.0753	14.4688	14.9883
BBB50_RS08305		MBL fold metallo-hydrolase	CDS	-0.169879	0.252382	0.419095	596	520.742	484.462	444.653	455.2	523.47
BBB50_RS08310		YcbK family protein	CDS	-0.130011	0.306801	0.474064	1071.83	1108.32	975.807	987.18	906.533	990.269
BBB50_RS08315		murein L,D-transpeptidase	CDS	-0.483127	0.00313044	0.0187568	367.688	327.61	364.469	261.49	239.569	257.112
BBB50_RS08320		DUF1513 domain-containing protein	CDS	-0.141809	0.339817	0.507974	268.045	227.47	273.875	200.904	245.903	250.55
BBB50_RS08325		imelysin family protein	CDS	0.0216959	0.896649	0.941479	318.928	274.85	314.646	258.343	300.111	363.745
BBB50_RS08330		di-heme oxidoredictase family protein	CDS	-0.0600635	0.798818	0.879355	207.427	257.976	249.862	261.222	210.364	214.533
BBB50_RS08335		imelysin family protein	CDS	-0.0711827	0.8076	0.884456	370.166	526.931	456.184	588.988	388.124	311.025
BBB50_RS08340		GTP cyclohydrolase II	CDS	0.408077	0.00588312	0.0291742	83.1833	84.1498	84.16	114.745	114.35	104.62
BBB50_RS08345		hypothetical protein	CDS	-0.143738	0.571287	0.707361	54.8656	32.2746	29.3999	28.1841	40.0059	37.2097
BBB50_RS08350		sugar efflux transporter	CDS	0.112158	0.550157	0.691033	15.2208	15.6215	12.7175	16.8034	15.2022	15.0628
BBB50_RS08355		AraC family transcriptional regulator	CDS	-0.42194	0.0744094	0.179464	66.2812	54.6753	65.757	48.6025	44.1398	46.6053
BBB50_RS08360		rhodanese-related sulfurtransferase	CDS	-0.157575	0.434671	0.594199	41.7686	50.4015	53.6379	51.9498	41.2727	37.5079
BBB50_RS08365	gyrA	DNA topoisomerase (ATP-hydrolyzing) subunit A	CDS	-0.0906019	0.498909	0.649038	1963.83	2010.68	1874.19	1835.25	1835.74	1821.71
BBB50_RS08370	ubiG	bifunctional 2-polyprenyl-6-hydroxyphenol methylase/3-demethylubiquinol 3-O-methyltransferase UbiG	CDS	-0.368508	0.0454151	0.127818	64.0688	79.655	69.647	54.5607	44.6066	66.1422
BBB50_RS08375	nrdA	ribonucleoside-diphosphate reductase subunit alpha	CDS	0.344993	0.437912	0.597228	1092.36	1482.2	1071.19	2572.12	679.167	1379.37
BBB50_RS08380	nrdB	ribonucleotide-diphosphate reductase subunit beta	CDS	-0.41257	0.1389	0.278338	770.242	883.205	832.772	792.904	542.747	532.195
BBB50_RS08385	yfaE	class I ribonucleotide reductase maintenance protein YfaE	CDS	-0.497531	0.0966814	0.215541	119.465	119.961	111.615	92.7867	76.878	78.968
BBB50_RS08395		CinA family nicotinamide mononucleotide deamidase-related protein	CDS	0.28121	0.0482038	0.131978	285.567	282.956	268.713	379.783	340.317	297.304
BBB50_RS08400		DUF3943 domain-containing protein	CDS	2.3798	0.0105346	0.044097	57.1664	77.2233	57.3784	123.448	784.049	90.7498
BBB50_RS08405		glycine cleavage system protein R	CDS	0.0470245	0.77515	0.862447	273.178	245.228	234.526	284.519	219.232	274.114
BBB50_RS08410		methyl-accepting chemotaxis protein	CDS	2.65891	1.65259e-06	5.34877e-05	178.49	159.678	170.564	1054.73	1347.47	810.783
BBB50_RS08415		DUF2750 domain-containing protein	CDS	1.19749	8.83504e-05	0.00115639	81.6789	74.0548	72.789	216.435	136.82	170.836
BBB50_RS08420		nucleoside triphosphate pyrophosphohydrolase family protein	CDS	-0.0251829	0.910886	0.94775	31.061	37.5064	31.3449	39.1632	27.9374	31.095
BBB50_RS08425	btuD	vitamin B12 ABC transporter ATP-binding protein BtuD	CDS	0.259101	0.145526	0.287954	27.1673	28.664	23.5648	29.1214	35.5386	30.3494
BBB50_RS08430	btuC	vitamin B12 ABC transporter permease BtuC	CDS	0.11907	0.373197	0.538764	38.3174	32.4957	30.4472	38.8954	33.5383	37.5079
BBB50_RS08435		succinylglutamate desuccinylase	CDS	-0.123941	0.379136	0.544304	166.455	175.521	170.863	170.176	158.757	141.68
BBB50_RS08440		histidine phosphatase family protein	CDS	-0.302004	0.285732	0.454489	16.6367	22.4007	15.3358	15.5983	12.8686	15.6594
BBB50_RS08445	cobU	bifunctional adenosylcobinamide kinase/adenosylcobinamide-phosphate guanylyltransferase	CDS	0.00754092	0.985602	0.994389	6.10601	7.88444	4.33891	6.8954	5.20077	6.33832
BBB50_RS08450		adenosylcobinamide-GDP ribazoletransferase	CDS	0.220853	0.610135	0.741199	10.7076	20.9269	11.1465	17.8745	17.8026	14.2426
BBB50_RS08455	cobT	nicotinate-nucleotide--dimethylbenzimidazole phosphoribosyltransferase	CDS	0.528924	0.0196732	0.0699858	25.309	30.064	24.5373	36.5523	37.4055	41.3855
BBB50_RS08460	msrB	peptide-methionine (R)-S-oxide reductase MsrB	CDS	2.50848	1.30022e-07	8.93262e-06	94.1564	70.0757	73.3127	495.799	424.062	431.677
BBB50_RS08465		L-cystine transporter	CDS	2.27147	0.0017846	0.0123457	30.707	96.6765	39.6487	176.201	419.528	211.327
BBB50_RS08470	sbcB	exodeoxyribonuclease I	CDS	0.0554384	0.899373	0.942523	116.899	138.53	137.424	149.222	143.821	115.208
BBB50_RS08475		CidA/LrgA family protein	CDS	0.25838	0.282952	0.45205	34.1582	25.4218	27.0808	29.7239	41.1394	32.7355
BBB50_RS08480		LrgB family protein	CDS	0.214869	0.327772	0.496667	28.3177	29.6956	35.8334	27.113	47.6737	34.1523
BBB50_RS08485	cdd	cytidine deaminase	CDS	-0.17404	0.532562	0.677619	277.602	138.457	177.671	145.339	166.024	214.832
BBB50_RS08490		AEC family transporter	CDS	0.320151	0.367914	0.534545	4.77862	7.36864	5.53586	9.03766	5.93421	7.15857
BBB50_RS08495	purT	phosphoribosylglycinamide formyltransferase 2	CDS	0.00388871	0.989322	0.995363	251.143	333.505	282.104	402.477	292.776	173.819
BBB50_RS08505		thiopurine S-methyltransferase	CDS	-0.16982	0.277096	0.446233	58.8478	62.6334	59.3234	64.6695	47.2069	48.8423
BBB50_RS08510	relV	(p)ppGpp synthetase RelV	CDS	-0.993509	0.00678146	0.0323634	1219.96	1486.77	915.81	490.243	627.959	701.242
BBB50_RS08520	ihfA	integration host factor subunit alpha	CDS	0.855435	4.76317e-05	0.000720711	409.987	340.284	390.502	652.051	677.9	734.052
BBB50_RS08525	pheT	phenylalanine--tRNA ligase subunit beta	CDS	0.0395081	0.749206	0.845665	554.054	573.28	592.486	591.063	600.022	576.489
BBB50_RS08530	pheS	phenylalanine--tRNA ligase subunit alpha	CDS	0.0683041	0.794187	0.876386	193.711	270.576	252.555	329.841	238.035	183.737
BBB50_RS08535		GNAT family N-acetyltransferase	CDS	-0.239536	0.332835	0.500426	61.3256	45.5382	57.2288	37.4896	49.8073	51.6759
BBB50_RS08540		GGDEF domain-containing protein	CDS	0.640862	0.0050456	0.0257973	48.6711	35.2958	45.6334	66.8117	54.8747	80.3848
BBB50_RS08565	pgsA	CDP-diacylglycerol--glycerol-3-phosphate 3-phosphatidyltransferase	CDS	-0.0807441	0.685795	0.800389	28.0522	36.8432	28.6518	31.1967	30.2044	27.0683
BBB50_RS08570	uvrC	excinuclease ABC subunit UvrC	CDS	0.0940389	0.58296	0.718053	51.6798	51.9489	45.1097	58.9791	47.2736	52.4962
BBB50_RS08575	uvrY	UvrY/SirA/GacA family response regulator transcription factor	CDS	0.323886	0.0404086	0.117373	171.853	150.468	131.664	193.004	177.093	198.128
BBB50_RS08580		DNA polymerase II	CDS	0.196839	0.280746	0.449378	38.4059	40.4538	35.3846	54.4938	37.7389	38.701
BBB50_RS08585		EAL domain-containing protein	CDS	-0.438276	0.0084161	0.0375719	122.651	101.908	103.236	76.318	79.6784	85.9028
BBB50_RS08590		nucleotidyltransferase domain-containing protein	CDS	-0.10945	0.405619	0.568369	57.1664	61.2334	53.2639	61.1214	49.0739	48.9169
BBB50_RS08595	yeiP	elongation factor P-like protein YeiP	CDS	0.102725	0.766303	0.856149	102.475	185.911	125.454	210.477	120.751	113.195
BBB50_RS08600		HI1450 family dsDNA-mimic protein	CDS	0.196053	0.450517	0.607787	32.8309	45.5382	42.0426	50.9456	43.9398	43.1006
BBB50_RS08605		DUF3187 family protein	CDS	1.04806	0.00369866	0.0210004	209.994	124.898	146.102	275.548	334.516	384.4
BBB50_RS08610	hutC	histidine utilization repressor	CDS	0.516856	0.0565665	0.147759	23.0966	19.6006	20.2732	19.4812	30.6712	39.9687
BBB50_RS08615	hutI	imidazolonepropionase	CDS	0.139639	0.672221	0.792198	76.1039	62.5597	97.1767	50.1423	123.618	86.052
BBB50_RS08620	hutG	formimidoylglutamase	CDS	-0.348426	0.384547	0.549029	51.6798	84.3709	60.9692	39.1632	58.8087	56.8212
BBB50_RS08625		urocanate hydratase	CDS	-0.530835	0.0976533	0.217011	413.439	631.05	448.404	461.389	311.446	260.468
BBB50_RS08630	hutH	histidine ammonia-lyase	CDS	-0.743294	0.0469175	0.130127	438.836	523.689	737.391	350.661	406.06	258.753
BBB50_RS08635		DUF3581 domain-containing protein	CDS	0.321479	0.4579	0.613637	23.5391	39.7906	34.2625	33.7406	47.7404	40.5652
BBB50_RS08640	vesB	GlyGly-anchored extracellular serine protease VesB	CDS	-0.293535	0.258438	0.425449	69.9979	109.424	82.4394	85.7574	65.2763	62.6375
BBB50_RS08645		isoprenylcysteine carboxylmethyltransferase family protein	CDS	0.109578	0.679142	0.796212	28.0522	18.1268	15.6351	18.1423	20.603	27.8886
BBB50_RS08650		FAD-binding and (Fe-S)-binding domain-containing protein	CDS	-0.2921	0.0869023	0.200013	299.725	248.692	295.271	205.054	244.169	239.812
BBB50_RS08655		DUF3334 family protein	CDS	1.29328	4.3019e-05	0.000660779	37.4325	54.749	46.0074	120.971	111.883	105.962
BBB50_RS08660		DUF2786 domain-containing protein	CDS	0.097001	0.754228	0.848039	21.7692	39.4959	26.9312	39.7657	26.0705	28.5597
BBB50_RS08665		OmpA family protein	CDS	-0.00235986	0.991129	0.996628	38.4944	57.4017	41.3693	53.4226	43.0063	40.6398
BBB50_RS08670		J domain-containing protein	CDS	-0.0699811	0.620035	0.749209	23.3621	19.4532	20.9465	18.2092	22.0032	20.5063
BBB50_RS08675		hypothetical protein	CDS	0.833889	0.494971	0.646816	1.76986	1.69479	2.46869	3.74896	2.13365	4.77238
BBB50_RS08680		hypothetical protein	CDS	0.458052	0.131382	0.267712	222.471	125.93	201.161	250.644	260.372	243.839
BBB50_RS08685	purC	phosphoribosylaminoimidazolesuccinocarboxamide synthase	CDS	0.542602	0.0136848	0.0536877	266.806	310.072	256.744	383.665	329.248	501.398
BBB50_RS08690		hypothetical protein	CDS	0.453404	0.0471085	0.130379	234.329	337.263	233.927	444.653	299.177	359.196
BBB50_RS08695		NAD-dependent malic enzyme	CDS	0.0972388	0.809465	0.884627	277.337	415.075	361.776	622.193	294.843	210.656
BBB50_RS08700		DUF3392 domain-containing protein	CDS	0.0393773	0.920609	0.954306	5.57505	6.4844	3.81525	7.83264	4.93406	3.50472
BBB50_RS08705		vancomycin high temperature exclusion protein	CDS	1.43803	0.0436843	0.124103	34.0698	33.3062	33.1403	36.4184	200.763	35.1217
BBB50_RS08710		GGDEF domain-containing protein	CDS	0.0765981	0.802998	0.881447	37.0785	22.9901	35.9082	25.6402	33.2049	42.3549
BBB50_RS08715		cysteine desulfurase-like protein	CDS	1.10157	0.00954777	0.0415994	1064.13	552.132	794.994	1258.91	1979.29	1935.95
BBB50_RS08720		2OG-Fe dioxygenase family protein	CDS	0.919515	0.054639	0.144392	571.31	264.092	452.893	607.465	921.936	907.274
BBB50_RS08725	trxB	thioredoxin-disulfide reductase	CDS	0.976289	0.178366	0.330561	176.101	446.982	234.077	317.322	1184.17	185.004
BBB50_RS08730	cydD	cysteine/glutathione ABC transporter permease/ATP-binding protein CydD	CDS	-0.444823	0.0229182	0.0780555	285.39	243.46	236.097	203.314	184.294	174.341
BBB50_RS08735	cydC	cysteine/glutathione ABC transporter ATP-binding protein/permease CydC	CDS	0.550224	0.274541	0.442709	252.028	251.934	244.026	177.205	192.895	725.327
BBB50_RS08740	rluB	23S rRNA pseudouridine(2605) synthase RluB	CDS	0.537382	0.00461061	0.0242928	200.082	226.365	215.674	332.787	295.91	303.27
BBB50_RS08745		L-threonylcarbamoyladenylate synthase	CDS	0.452128	0.0217335	0.0753192	187.605	126.593	159.941	214.896	216.632	217.069
BBB50_RS08750		PHP domain-containing protein	CDS	0.589986	0.000378059	0.00355992	59.2902	61.4544	66.8791	97.8076	95.7474	88.8856
BBB50_RS08755		hypothetical protein	CDS	-1.77299	6.86081e-06	0.000162552	41.3262	38.6853	51.6929	13.9247	11.4017	13.1986
BBB50_RS08760		anthranilate synthase component 1	CDS	-1.8485	0.00199055	0.0134122	713.164	285.535	562.338	117.289	164.024	152.12
BBB50_RS08765		aminodeoxychorismate/anthranilate synthase component II	CDS	-1.5168	0.0650267	0.163696	161.676	41.5591	169.592	25.841	44.9399	59.5056
BBB50_RS08770	trpD	anthranilate phosphoribosyltransferase	CDS	-1.66079	0.0951974	0.213319	312.114	64.5493	686.147	99.4812	105.416	131.24
BBB50_RS08775	trpCF	bifunctional indole-3-glycerol-phosphate synthase TrpC/phosphoribosylanthranilate isomerase TrpF	CDS	-0.793281	0.147551	0.290318	261.231	88.8658	183.88	82.3431	104.549	121.174
BBB50_RS08780	trpB	tryptophan synthase subunit beta	CDS	-0.553885	0.134047	0.271332	153.889	91.8869	127.25	63.1297	92.2136	98.7286
BBB50_RS08785	trpA	tryptophan synthase subunit alpha	CDS	-0.598813	0.0297463	0.0933916	50.5294	42.0012	47.1296	25.2385	30.7379	36.2403
BBB50_RS08790		dicarboxylate/amino acid:cation symporter	CDS	-0.48502	0.230328	0.392912	67.6086	144.278	85.9554	74.5105	50.6741	87.6925
BBB50_RS08795		thymidine kinase	CDS	0.104495	0.727479	0.830586	10.9731	12.6004	8.60302	9.10461	11.2016	14.3171
BBB50_RS08800	aspS	aspartate--tRNA ligase	CDS	-0.027105	0.886074	0.934541	372.113	427.823	422.52	465.272	405.06	329.369
BBB50_RS08805		DUF72 domain-containing protein	CDS	-0.134285	0.723335	0.827418	9.38024	19.0848	16.9816	20.2176	12.8686	8.35167
BBB50_RS08810	cmoA	carboxy-S-adenosyl-L-methionine synthase CmoA	CDS	0.268853	0.365433	0.53222	8.6723	13.3372	11.3709	16.6025	13.0686	10.5887
BBB50_RS08815	cmoB	tRNA 5-methoxyuridine(34)/uridine 5-oxyacetic acid(34) synthase CmoB	CDS	-0.0762929	0.731741	0.833615	19.4684	24.6849	22.8915	28.0502	19.1362	16.4051
BBB50_RS08820		ATP-dependent zinc protease	CDS	0.040587	0.846184	0.910753	197.516	325.104	209.914	283.783	235.701	233.996
BBB50_RS08825		inactive transglutaminase family protein	CDS	-0.189623	0.534755	0.680171	360.962	623.239	313.599	361.707	412.461	363.819
BBB50_RS08830		alpha-L-glutamate ligase-like protein	CDS	-0.567553	0.228494	0.390887	167.694	458.55	159.193	101.891	200.229	227.956
BBB50_RS08835	serC	3-phosphoserine/phosphohydroxythreonine transaminase	CDS	0.0453344	0.852883	0.915019	100.97	141.625	122.836	170.778	115.95	90.377
BBB50_RS08840		YdgA family protein	CDS	-0.401958	0.0156432	0.0595163	557.328	661.114	555.83	475.783	462.201	404.832
BBB50_RS08845		ATP-binding protein	CDS	-0.799722	0.00514885	0.0262143	143.447	182.447	144.531	90.4436	84.8792	94.9256
BBB50_RS08850		response regulator	CDS	-0.362314	0.0123491	0.0499059	68.1395	69.1915	66.6547	56.0335	53.9413	48.6932
BBB50_RS08855		hypothetical protein	CDS	0.138599	0.393175	0.557093	600.955	660.377	668.043	686.528	647.229	790.202
BBB50_RS08860		TfoX/Sxy family DNA transformation protein	CDS	0.0132163	0.933715	0.962388	91.8556	74.2022	71.4425	76.8536	79.2117	83.5912
BBB50_RS08865		HDOD domain-containing protein	CDS	0.352171	0.0861692	0.198831	116.988	108.098	168.993	171.916	158.157	172.999
BBB50_RS08870		lysine exporter LysO family protein	CDS	-0.002085	0.986037	0.994542	38.4059	37.7274	34.9357	37.4226	37.6055	35.8674
BBB50_RS08875		hypothetical protein	CDS	1.25204	0.0618997	0.158019	93.8024	99.624	100.169	101.088	506.675	91.4955
BBB50_RS08880	panP	putative pyridoxal-dependent aspartate 1-decarboxylase	CDS	-0.289717	0.398661	0.562096	91.4131	149.436	109.595	134.494	83.1456	69.0504
BBB50_RS08885		MurR/RpiR family transcriptional regulator	CDS	-0.0588177	0.58342	0.718131	417.244	392.969	412.047	415.197	391.791	366.429
BBB50_RS08890		iron-containing alcohol dehydrogenase	CDS	-0.421267	0.0380834	0.11288	94.5989	91.9606	81.7661	53.4896	65.543	81.3542
BBB50_RS08895		GrxA family glutaredoxin	CDS	-0.340424	0.184452	0.337015	14.5128	23.1375	17.3557	19.4142	12.3351	11.7072
BBB50_RS08900		aspartate:alanine antiporter	CDS	0.243137	0.531414	0.676634	83.3603	109.498	84.8332	125.858	103.282	99.5489
BBB50_RS08905	clpA	ATP-dependent Clp protease ATP-binding subunit ClpA	CDS	0.372439	0.166391	0.315961	2668.86	1516.61	2182.4	2443.32	2827.35	2972.75
BBB50_RS08910	clpS	ATP-dependent Clp protease adapter ClpS	CDS	0.142215	0.456419	0.612331	200.967	161.668	210.737	199.163	217.499	216.099
BBB50_RS08915	cspD	cold shock domain-containing protein CspD	CDS	0.558782	0.0647867	0.163432	5.92902	3.61063	3.89006	5.82427	7.46777	6.41289
BBB50_RS08920		NADP-dependent isocitrate dehydrogenase	CDS	-0.505492	0.00760164	0.0352636	1593.14	1758.3	1632.4	1350.7	1153.04	1006.97
BBB50_RS08925	rluE	23S rRNA pseudouridine(2457) synthase RluE	CDS	-0.0195098	0.935852	0.963768	9.02627	14.4425	8.22897	12.2511	9.13468	9.9176
BBB50_RS08930	hisIE	bifunctional phosphoribosyl-AMP cyclohydrolase/phosphoribosyl-ATP diphosphatase HisIE	CDS	-0.204654	0.32133	0.489009	53.2727	46.9382	43.838	35.2804	38.9391	50.7811
BBB50_RS08935	hisF	imidazole glycerol phosphate synthase subunit HisF	CDS	-0.506236	0.0488455	0.133232	79.5551	50.4015	64.56	34.8117	45.6734	56.4483
BBB50_RS08940	hisA	1-(5-phosphoribosyl)-5-[(5- phosphoribosylamino)methylideneamino]imidazole-4- carboxamide isomerase	CDS	-0.319303	0.24478	0.4108	61.591	41.3381	52.067	27.7155	43.4064	53.0927
BBB50_RS08945	hisH	imidazole glycerol phosphate synthase subunit HisH	CDS	-0.346018	0.287185	0.455699	107.165	57.9912	81.018	41.908	62.9426	88.811
BBB50_RS08950	hisB	bifunctional histidinol-phosphatase/imidazoleglycerol-phosphate dehydratase HisB	CDS	-0.369986	0.309834	0.476315	136.279	69.2652	111.316	52.1507	86.0793	106.931
BBB50_RS08955	hisC	histidinol-phosphate transaminase	CDS	-0.10674	0.78006	0.865804	253.001	110.824	213.504	120.435	178.56	237.128
BBB50_RS08960	hisD	histidinol dehydrogenase	CDS	-0.3207	0.428596	0.589624	481.047	210.669	410.177	227.682	308.912	345.625
BBB50_RS08965	hisG	ATP phosphoribosyltransferase	CDS	-0.442401	0.0976281	0.217011	309.902	201.311	316.741	177.54	203.563	228.179
BBB50_RS08970		Na+/H+ antiporter NhaC family protein	CDS	-0.700192	0.000144136	0.00173585	121.412	130.13	139.743	86.3599	79.7451	74.7176
BBB50_RS08975		H-NS family nucleoid-associated regulatory protein	CDS	-1.08607	0.00476923	0.0249473	854.841	471.519	1179.21	444.251	395.392	340.554
BBB50_RS08980		inosine/guanosine kinase	CDS	0.0243729	0.912964	0.949095	10.4422	13.2635	11.1465	13.7239	10.3349	11.409
BBB50_RS08985	mnmA	tRNA 2-thiouridine(34) synthase MnmA	CDS	-0.159058	0.735414	0.837273	226.807	843.341	271.182	531.281	356.252	313.859
BBB50_RS08990	hflD	high frequency lysogenization protein HflD	CDS	1.16453	0.0229322	0.0780555	96.2802	122.172	116.103	467.08	144.888	138.026
BBB50_RS08995	purB	adenylosuccinate lyase	CDS	0.240282	0.332685	0.500407	108.138	154.889	130.392	185.774	157.423	121.547
BBB50_RS09000		DUF3833 domain-containing protein	CDS	1.04035	0.00322066	0.0191014	29.2026	18.2742	27.7541	43.7824	54.0746	56.8212
BBB50_RS09005		chalcone isomerase family protein	CDS	1.025	0.000320557	0.0031491	26.1054	18.0532	22.5923	39.1632	48.0737	48.5441
BBB50_RS09010		DUF2878 domain-containing protein	CDS	0.953464	0.00011045	0.00138838	19.6454	15.4005	16.3831	30.9289	31.2046	37.4334
BBB50_RS09015		cyclopropane-fatty-acyl-phospholipid synthase family protein	CDS	1.00583	0.00133019	0.00970206	113.005	78.6971	93.2118	144.736	193.295	234.07
BBB50_RS09020		DUF1365 domain-containing protein	CDS	1.23999	0.00105035	0.00789944	45.6623	28.1482	39.5739	67.4143	88.3463	112.002
BBB50_RS09025		NAD(P)/FAD-dependent oxidoreductase	CDS	1.24654	0.00251194	0.0159192	139.465	74.1285	126.577	217.573	276.507	312.964
BBB50_RS09030		SDR family oxidoreductase	CDS	1.19811	0.000661905	0.00541627	109.289	75.2338	101.815	193.674	214.432	248.835
BBB50_RS09035		nuclear transport factor 2 family protein	CDS	0.857083	0.00687657	0.0326277	36.5476	28.664	35.7586	46.3933	60.0088	76.5072
BBB50_RS09040	htpX	protease HtpX	CDS	0.0801883	0.750434	0.846061	773.516	581.164	767.015	700.184	785.516	757.243
BBB50_RS09045		hypothetical protein	CDS	0.422304	0.135604	0.273243	28.3177	15.8426	19.2259	29.1214	28.9376	26.7701
BBB50_RS09050	bioD	dethiobiotin synthase	CDS	0.593587	0.178945	0.330971	18.672	15.6952	14.4381	13.9916	15.1356	44.5919
BBB50_RS09055	bioC	malonyl-ACP O-methyltransferase BioC	CDS	0.00221797	0.994658	0.997531	16.8136	11.053	13.1664	8.5021	13.8687	18.7167
BBB50_RS09060	bioF	8-amino-7-oxononanoate synthase	CDS	0.324169	0.200143	0.357046	7.78737	8.98974	7.92974	11.7824	8.73462	10.4396
BBB50_RS09065	bioB	biotin synthase BioB	CDS	-0.0863946	0.644452	0.769358	10.8846	11.7161	9.72515	10.1088	10.2682	10.0667
BBB50_RS09070	bioA	adenosylmethionine--8-amino-7-oxononanoate transaminase	CDS	0.10338	0.741877	0.841459	9.82271	7.88444	8.00455	8.63599	10.0015	8.94821
BBB50_RS09075	serS	serine--tRNA ligase	CDS	0.106461	0.501289	0.650837	290.611	347.505	312.477	369.473	333.516	320.421
BBB50_RS09080		replication-associated recombination protein A	CDS	-0.154271	0.488658	0.641574	221.409	366.074	213.579	208.536	265.106	246.225
BBB50_RS09085	lolA	outer membrane lipoprotein chaperone LolA	CDS	-0.172697	0.33077	0.499038	131.235	187.384	125.754	145.674	126.885	121.696
BBB50_RS09090		YecA family protein	CDS	0.40405	0.305669	0.473121	20.0879	33.2326	28.8014	54.3599	28.9376	25.4278
BBB50_RS09095	dusC	tRNA dihydrouridine(16) synthase DusC	CDS	0.282293	0.196826	0.352516	6.54847	8.54762	9.05187	10.5774	7.60112	11.2598
BBB50_RS09100		sensor domain-containing diguanylate cyclase	CDS	0.12897	0.373056	0.538764	36.813	43.6223	38.0029	45.6569	42.3396	41.5346
BBB50_RS09105		ABC transporter ATP-binding protein	CDS	-0.665697	0.0271827	0.0879797	99.112	64.2545	93.137	44.318	56.8084	60.5496
BBB50_RS09110		ABC transporter permease	CDS	-0.628622	0.0636911	0.161229	188.224	105.298	152.086	79.5314	102.015	106.633
BBB50_RS09115		ABC transporter substrate-binding protein	CDS	-0.609967	0.0205154	0.0720624	503.967	348.758	519.248	282.243	318.314	298.348
BBB50_RS09120		VF530 family DNA-binding protein	CDS	0.65497	0.0216756	0.0751906	18.0525	15.6215	18.403	25.5732	27.8708	28.5597
BBB50_RS09125	yfbV	terminus macrodomain insulation protein YfbV	CDS	0.107051	0.592652	0.726535	683.873	492.741	624.205	561.406	636.894	741.21
BBB50_RS09130		acetate kinase	CDS	0.904255	0.0737774	0.178533	203.357	221.354	208.792	752.268	209.364	224.004
BBB50_RS09135	pta	phosphate acetyltransferase	CDS	-0.0472676	0.81708	0.888799	423.35	526.563	455.511	453.758	453.533	452.854
BBB50_RS09140		glutathione S-transferase family protein	CDS	0.519783	0.0448227	0.126544	11.9465	14.0004	16.3083	20.2176	22.7367	17.6727
BBB50_RS09145	oppF	murein tripeptide/oligopeptide ABC transporter ATP binding protein OppF	CDS	-0.297025	0.0406772	0.118058	370.874	301.156	329.608	241.071	285.442	288.729
BBB50_RS09150		ABC transporter ATP-binding protein	CDS	-0.263203	0.0292112	0.0921588	436.535	416.181	434.34	345.975	366.721	359.718
BBB50_RS09155	oppC	oligopeptide ABC transporter permease OppC	CDS	-0.380168	0.0117962	0.0482096	335.211	321.641	338.061	260.218	281.908	222.289
BBB50_RS09160	oppB	oligopeptide ABC transporter permease OppB	CDS	-0.273366	0.159405	0.306548	532.727	605.997	628.394	560.268	547.081	354.722
BBB50_RS09165		ABC transporter substrate-binding protein	CDS	-0.247775	0.109756	0.235913	6910.85	6144.93	6530.74	5958.76	5738.38	4798.48
BBB50_RS09170		phosphate/phosphite/phosphonate ABC transporter substrate-binding protein	CDS	2.49805	1.30601e-07	8.93262e-06	33.3618	24.6849	28.4274	170.243	158.623	159.576
BBB50_RS09175		ATP-binding protein	CDS	2.37898	4.75965e-08	4.78319e-06	24.955	21.5901	19.2259	114.477	122.151	105.44
BBB50_RS09180		two-component system response regulator	CDS	1.08152	0.000157831	0.0018221	254.063	186.574	217.395	393.038	475.803	523.694
BBB50_RS09185		EAL domain-containing protein	CDS	1.23956	1.66629e-05	0.000321946	103.271	85.6236	77.2027	188.586	210.631	229.074
BBB50_RS09190		ATP-binding protein	CDS	1.46042	1.21677e-05	0.000257212	86.723	63.8124	70.844	166.36	210.898	231.908
BBB50_RS09195		ATP-binding protein	CDS	1.47544	9.56688e-07	3.64699e-05	197.605	161.152	187.022	467.883	514.942	534.805
BBB50_RS09200		chemotaxis protein CheC	CDS	1.63397	2.04504e-06	6.19301e-05	84.7762	84.2235	81.392	222.059	258.505	296.633
BBB50_RS09205		response regulator	CDS	1.62912	2.16631e-06	6.43678e-05	48.2286	41.5591	42.5662	113.473	133.686	162.261
BBB50_RS09210		HDOD domain-containing protein	CDS	1.59036	2.97487e-06	8.69668e-05	188.755	162.184	158.146	480.737	513.542	538.682
BBB50_RS09215		Hpt domain-containing protein	CDS	1.63185	6.49824e-05	0.000899089	72.2987	43.2539	57.3784	147.816	179.226	208.792
BBB50_RS09220		L-threonylcarbamoyladenylate synthase	CDS	1.16091	0.0539332	0.143334	89.9088	111.635	95.5309	128.335	88.9464	447.187
BBB50_RS09230		hypothetical protein	CDS	0.359123	0.0153658	0.0587564	95.0413	106.329	97.85	117.289	133.353	133.179
BBB50_RS09235		AraC family transcriptional regulator	CDS	2.8787	1.0071e-06	3.76167e-05	58.9363	40.1591	43.6136	280.234	366.787	402.371
BBB50_RS09240		YbhB/YbcL family Raf kinase inhibitor-like protein	CDS	2.89349	4.02033e-06	0.000110407	161.411	104.414	131.29	789.624	1012.95	1148.06
BBB50_RS09245		CPBP family intramembrane metalloprotease	CDS	-0.25679	0.487438	0.640436	3.45122	6.4844	5.31143	3.94979	4.534	4.32497
BBB50_RS09250		glycosyl hydrolase family 18 protein	CDS	-0.353259	0.0900719	0.204325	83.0948	58.2122	70.7692	49.3389	57.1417	59.5056
BBB50_RS09255	arsJ	organoarsenical effux MFS transporter ArsJ	CDS	0.289778	0.238579	0.404512	24.424	15.7689	23.6396	20.4184	24.8703	32.7355
BBB50_RS09260		cyclin-dependent kinase inhibitor 3 family protein	CDS	0.242384	0.415036	0.577324	17.9641	13.1899	17.5801	16.7364	19.2028	21.6994
BBB50_RS09265		ArsJ-associated glyceraldehyde-3-phosphate dehydrogenase	CDS	-0.100981	0.728617	0.831623	96.4572	69.5599	106.004	81.6737	90.88	81.0559
BBB50_RS09270		metalloregulator ArsR/SmtB family transcription factor	CDS	0.440225	0.220508	0.382095	3.45122	7.88444	8.67783	8.90377	11.135	7.23314
BBB50_RS09280		GGDEF domain-containing protein	CDS	0.142656	0.345893	0.51182	83.4488	117.898	99.7202	117.824	108.016	106.558
BBB50_RS09285		hypothetical protein	CDS	0.563879	0.00497408	0.0254676	155.04	108.761	122.238	177.741	179.16	213.713
BBB50_RS09290		DNA base-flipping protein	CDS	-0.0196023	0.909441	0.947062	15.4863	14.8846	11.8198	14.2594	14.1354	13.1986
BBB50_RS09295		YbaY family lipoprotein	CDS	-0.432697	0.0212726	0.0741474	609.716	573.427	638.494	439.431	439.198	470.974
BBB50_RS09300	tesB	acyl-CoA thioesterase II	CDS	-0.323378	0.179494	0.331341	334.061	248.102	321.828	224.201	297.177	201.037
BBB50_RS09305		Lrp/AsnC family transcriptional regulator	CDS	-0.302805	0.32401	0.492056	86.4575	46.5698	75.3325	45.4561	59.142	64.278
BBB50_RS09310		PLP-dependent cysteine synthase family protein	CDS	-1.73565	0.0356684	0.106938	498.038	114.877	393.569	70.6277	115.75	115.805
BBB50_RS09315	sohB	protease SohB	CDS	0.0675775	0.530258	0.675874	102.829	101.024	104.658	106.778	107.883	108.646
BBB50_RS09320		YciK family oxidoreductase	CDS	0.207247	0.435283	0.594761	71.4138	92.9922	80.7188	124.251	79.345	79.4154
BBB50_RS09325		YcgN family cysteine cluster protein	CDS	0.368555	0.0465778	0.12988	5.22108	5.52648	6.50837	7.23013	7.40109	7.68055
BBB50_RS09330		YkgJ family cysteine cluster protein	CDS	0.629621	0.0625021	0.15922	2.4778	4.3475	2.24427	5.15481	5.26744	3.65385
BBB50_RS09335	recR	recombination mediator RecR	CDS	0.118848	0.373138	0.538764	121.412	139.783	129.793	134.427	141.621	148.54
BBB50_RS09340		YbaB/EbfC family nucleoid-associated protein	CDS	0.0986554	0.497507	0.647955	86.723	96.1607	94.708	87.6988	93.5471	116.029
BBB50_RS09345	dnaX	DNA polymerase III subunit gamma/tau	CDS	-0.100207	0.348066	0.513375	366.095	350.821	343.148	325.624	338.85	324.447
BBB50_RS09350	apt	adenine phosphoribosyltransferase	CDS	-0.0902835	0.454734	0.611606	58.4938	68.6757	65.1585	63.9331	58.8753	57.8651
BBB50_RS09355		YbaN family protein	CDS	0.559032	0.00487326	0.0251646	28.1407	38.0959	34.1128	48.6025	46.0068	53.3164
BBB50_RS09365		response regulator	CDS	0.86963	0.000163092	0.00187189	169.198	158.499	156.799	298.645	312.579	274.039
BBB50_RS09370		LysR family transcriptional regulator	CDS	-0.0580773	0.900613	0.943016	77.4313	90.1184	72.6394	77.1883	68.6101	84.9335
BBB50_RS09375		NAD(P)H nitroreductase	CDS	-0.106913	0.551144	0.691613	448.836	300.861	395.365	346.377	361.387	355.468
BBB50_RS09380	fadJ	fatty acid oxidation complex subunit alpha FadJ	CDS	-0.205936	0.736389	0.837331	2776.99	834.719	1980.64	1028.89	1828.14	1991.35
BBB50_RS09385	fadI	acetyl-CoA C-acyltransferase FadI	CDS	-0.329807	0.360497	0.526724	1948.61	1017.02	1661.73	1242.71	1316.93	1122.03
BBB50_RS09390		sigma-70 family RNA polymerase sigma factor	CDS	0.533203	0.0699999	0.172501	387.422	286.861	426.186	440.168	534.945	617.427
BBB50_RS09395		DUF3379 domain-containing protein	CDS	0.595928	0.204537	0.362921	1644.99	488.393	845.789	1263.13	1540.29	1699.27
BBB50_RS09400		outer membrane protein transport protein	CDS	0.981333	0.000745984	0.00599599	511.843	322.231	409.279	814.595	852.392	787.666
BBB50_RS09405		outer membrane protein transport protein	CDS	-0.232828	0.0844604	0.196262	47.3437	51.8015	41.6685	41.1716	39.8725	38.7756
BBB50_RS09410		low molecular weight phosphotyrosine protein phosphatase	CDS	-0.0299079	0.869312	0.925013	8.31833	9.43186	8.00455	9.9749	7.20106	8.05339
BBB50_RS09415	cobO	cob(I)yrinic acid a,c-diamide adenosyltransferase	CDS	-0.790676	0.000754415	0.00603274	118.315	168.668	163.532	92.2511	84.079	84.1132
BBB50_RS09420		AsmA family protein	CDS	-0.524641	0.081915	0.191699	397.068	779.307	428.206	414.46	383.59	317.363
BBB50_RS09425	udk	uridine kinase	CDS	0.0881481	0.742899	0.842144	52.8302	88.9395	72.415	101.891	64.6095	61.2207
BBB50_RS09435	apbC	iron-sulfur cluster carrier protein ApbC	CDS	-0.297527	0.0192745	0.0689734	271.939	234.102	263.178	215.632	210.298	199.918
BBB50_RS09440	metG	methionine--tRNA ligase	CDS	0.049158	0.808255	0.884627	293.265	387.222	322.277	406.159	336.383	294.993
BBB50_RS09445		hypothetical protein	CDS	0.229802	0.40884	0.571378	5.66354	3.75801	4.2641	4.15063	4.80071	7.084
BBB50_RS09450	udp	uridine phosphorylase	CDS	0.150343	0.511033	0.658782	1350.22	783.213	1087.42	1043.41	1197.58	1333.58
BBB50_RS09455		zinc/cadmium/mercury/lead-transporting ATPase	CDS	0.402543	0.348104	0.513375	15699.3	6773.62	12836.2	13344	16411.9	16916.9
BBB50_RS09465		CBS domain-containing protein	CDS	2.23273	5.85458e-07	2.55697e-05	27.6983	17.0216	23.6396	101.423	110.35	109.392
BBB50_RS09470		GGDEF domain-containing protein	CDS	0.274534	0.209593	0.367259	16.5482	21.6638	17.6549	26.9121	21.0031	19.6861
BBB50_RS09475	moaE	molybdopterin synthase catalytic subunit MoaE	CDS	0.109147	0.491333	0.64462	36.4591	28.8114	34.2625	30.5272	34.4717	42.3549
BBB50_RS09480	moaD	molybdopterin synthase sulfur carrier subunit	CDS	-0.0567582	0.788393	0.872116	6.63697	7.36864	8.22897	5.15481	8.20121	8.05339
BBB50_RS09485	moaC	cyclic pyranopterin monophosphate synthase MoaC	CDS	0.0583354	0.694902	0.80904	27.9637	24.4639	22.6671	24.5021	24.0035	29.6782
BBB50_RS09490	moaB	molybdenum cofactor biosynthesis protein B	CDS	0.0919299	0.609757	0.740989	57.9628	52.17	51.9173	44.0502	56.9417	71.7348
BBB50_RS09495	moaA	GTP 3',8-cyclase MoaA	CDS	-0.130661	0.240308	0.405925	103.36	108.024	101.59	98.9457	94.0138	92.9123
BBB50_RS09500		YvcK family protein	CDS	0.16472	0.482715	0.637713	96.2802	95.866	104.358	102.895	97.8144	131.688
BBB50_RS09505		Hpt domain-containing protein	CDS	0.0201172	0.93056	0.959955	132.385	91.7395	123.883	110.862	120.084	121.919
BBB50_RS09510		sigma-54 dependent transcriptional regulator	CDS	-0.0356347	0.860378	0.919714	574.584	435.339	596.227	530.477	540.88	495.582
BBB50_RS09520	uvrB	excinuclease ABC subunit UvrB	CDS	-0.0864949	0.447961	0.60559	279.549	275.292	277.541	289.54	258.305	236.084
BBB50_RS09530	rsxA	electron transport complex subunit RsxA	CDS	-0.627235	0.000256712	0.00263258	150.438	143.32	161.812	100.552	102.282	92.092
BBB50_RS09535	rsxB	electron transport complex subunit RsxB	CDS	-0.0688083	0.675775	0.79432	81.7674	69.4863	84.6836	70.0921	77.7448	77.1038
BBB50_RS09540	rsxC	electron transport complex subunit RsxC	CDS	0.191481	0.280861	0.449378	184.508	163.952	159.268	246.36	169.492	163.901
BBB50_RS09545	rsxD	electron transport complex subunit RsxD	CDS	-0.13952	0.495927	0.647133	72.7411	70.7389	67.702	46.1255	66.3431	79.2663
BBB50_RS09550	rsxG	electron transport complex subunit RsxG	CDS	-0.151037	0.415384	0.577586	51.6798	53.2016	48.2517	42.3766	46.4735	49.066
BBB50_RS09555		electron transport complex subunit E	CDS	-0.17079	0.17729	0.329566	75.2189	67.7915	77.2027	59.7825	68.8768	66.9625
BBB50_RS09560	nth	endonuclease III	CDS	-0.524418	0.0278258	0.0891065	77.4313	62.9282	108.548	49.8076	66.3431	56.8957
BBB50_RS09565	gloA	lactoylglutathione lyase	CDS	-0.321241	0.00988803	0.0425951	57.7858	54.3805	53.4135	43.113	44.1398	45.263
BBB50_RS09570		DUF2753 domain-containing protein	CDS	-0.687257	0.0792284	0.187347	3856.08	1682.48	3310.89	1336.97	1603.44	2555.39
BBB50_RS09575		OmpA family protein	CDS	0.422417	0.0891203	0.203292	389.015	272.64	336.939	404.486	437.664	496.104
BBB50_RS09585	rnt	ribonuclease T	CDS	1.87547	0.0449364	0.126766	26.9018	29.9167	33.1403	273.808	27.404	28.9326
BBB50_RS09590		Na+/H+ antiporter family protein	CDS	-0.155555	0.401895	0.565117	53.1842	69.781	60.2959	58.1088	60.3422	46.0833
BBB50_RS09595	purF	amidophosphoribosyltransferase	CDS	0.0493653	0.684877	0.79958	203.003	231.523	219.863	250.377	220.766	206.033
BBB50_RS09600		CvpA family protein	CDS	0.15845	0.37935	0.544396	83.8912	114.288	97.7004	125.992	102.482	101.786
BBB50_RS09605		SPOR domain-containing protein	CDS	-0.276885	0.0321844	0.0989553	107.696	114.435	102.713	81.9415	92.1469	94.0308
BBB50_RS09610	folC	bifunctional tetrahydrofolate synthase/dihydrofolate synthase	CDS	0.113166	0.509537	0.658258	166.986	198.437	178.793	227.481	189.495	171.657
BBB50_RS09615	accD	acetyl-CoA carboxylase, carboxyltransferase subunit beta	CDS	-0.192356	0.132971	0.269889	208.932	222.975	214.028	193.875	197.829	173.595
BBB50_RS09620	truA	tRNA pseudouridine(38-40) synthase TruA	CDS	0.045493	0.684881	0.79958	43.5385	43.1802	38.9754	45.7908	40.6727	43.2497
BBB50_RS09625		aspartate-semialdehyde dehydrogenase	CDS	-0.234266	0.141598	0.281436	372.467	470.045	401.424	364.385	353.385	339.734
BBB50_RS09630	glnS	glutamine--tRNA ligase	CDS	-0.118935	0.429845	0.590798	570.425	564.88	605.503	615.364	531.612	456.061
BBB50_RS09635	nagE	N-acetylglucosamine-specific PTS transporter subunit IIBC	CDS	-0.121683	0.42242	0.583787	362.732	359.884	360.653	384.87	324.714	286.045
BBB50_RS09640	nagA	N-acetylglucosamine-6-phosphate deacetylase	CDS	-0.590528	0.0127317	0.0510201	316.451	272.861	339.408	204.854	205.564	206.331
BBB50_RS09645		ROK family protein	CDS	-0.377203	0.00811098	0.036652	229.02	195.49	216.422	170.042	168.225	155.177
BBB50_RS09650		cation:proton antiporter	CDS	0.252202	0.114477	0.242819	144.686	136.615	124.706	164.619	166.358	152.567
BBB50_RS09655	asnB	asparagine synthase B	CDS	-0.693337	0.170852	0.32088	2825.22	1237.27	2576.94	737.875	1665.38	1702.7
BBB50_RS09660	rfaH	transcription/translation regulatory transformer protein RfaH	CDS	0.120162	0.342908	0.510699	49.6445	55.8543	51.7677	63.3306	52.8745	54.7332
BBB50_RS09665	dtpA	dipeptide/tripeptide permease DtpA	CDS	0.490274	0.420389	0.581424	205.038	324.441	296.093	550.561	351.252	257.932
BBB50_RS09670	hemH	ferrochelatase	CDS	0.474036	0.00993553	0.042724	65.3962	84.2235	70.1707	91.113	98.2811	115.954
BBB50_RS09675	adk	adenylate kinase	CDS	-0.0158756	0.918338	0.952496	244.24	200.574	261.233	237.724	239.035	221.543
BBB50_RS09680	htpG	molecular chaperone HtpG	CDS	-0.333255	0.0457838	0.128557	210.082	242.428	204.303	193.54	177.159	150.628
BBB50_RS09685		transcriptional regulator	CDS	0.00728515	0.975902	0.987893	276.806	469.014	314.347	464.335	293.643	307.595
BBB50_RS09690	toxS	transmembrane regulator ToxS	CDS	-0.23027	0.236698	0.401888	237.603	374.179	264.599	235.716	249.837	261.586
BBB50_RS09695		SelT/SelW/SelH family protein	CDS	-0.420362	0.057523	0.14937	77.8737	105.593	83.2623	51.4143	69.4102	78.5206
BBB50_RS09700	yfcE	phosphodiesterase	CDS	0.0908081	0.510651	0.658782	34.3352	31.3167	36.2823	37.0209	35.7386	35.7929
BBB50_RS09705		TIGR01777 family oxidoreductase	CDS	-0.272734	0.226201	0.387697	228.223	176.037	240.81	190.393	187.828	155.699
BBB50_RS09710		SDR family oxidoreductase	CDS	0.0302107	0.86964	0.925013	56.9894	44.0645	58.8746	46.9289	61.409	54.9569
BBB50_RS09715		co-chaperone YbbN	CDS	0.561338	0.588677	0.723129	52.1223	66.1704	71.218	120.837	79.0783	79.7882
BBB50_RS09720		SPFH/Band 7/PHB domain protein	CDS	-1.20899	8.70339e-05	0.00114727	704.669	469.087	483.041	262.896	247.17	206.555
BBB50_RS09725		NfeD family protein	CDS	1.11215	0.18779	0.341736	137.783	130.72	138.247	81.9415	728.041	69.1995
BBB50_RS09730	cueR	Cu(I)-responsive transcriptional regulator	CDS	-0.228135	0.120924	0.251919	48.6711	41.4854	42.8655	41.1046	38.9391	33.4812
BBB50_RS09735		hypothetical protein	CDS	-0.805445	0.00449672	0.0238662	97.9616	123.94	105.106	76.1172	59.0754	51.8996
BBB50_RS09740	chiP	chitoporin	CDS	-0.910811	3.82591e-05	0.000610966	417.155	389.211	368.733	224.603	199.429	200.962
BBB50_RS09745	ligA	NAD-dependent DNA ligase LigA	CDS	0.148793	0.223115	0.384976	84.1567	87.4657	85.0577	95.0628	98.6812	90.8244
BBB50_RS09750	zipA	cell division protein ZipA	CDS	-0.262984	0.0345669	0.104492	410.518	420.307	424.69	370.477	338.917	336.9
BBB50_RS09755	cysZ	sulfate transporter CysZ	CDS	-0.511983	0.00974329	0.0420971	181.941	259.081	199.889	166.895	130.152	152.418
BBB50_RS09760	cysK	cysteine synthase A	CDS	1.63837	0.000148081	0.00175187	146.898	279.419	185.526	483.08	760.312	661.646
BBB50_RS09770		HPr family phosphocarrier protein	CDS	0.202717	0.114409	0.242818	259.373	213.912	241.707	257.741	282.708	282.391
BBB50_RS09775	ptsI	phosphoenolpyruvate-protein phosphotransferase PtsI	CDS	0.22386	0.553667	0.692801	805.816	647.924	637.745	769.138	817.787	855.598
BBB50_RS09780	crr	PTS glucose transporter subunit IIA	CDS	0.209186	0.327503	0.496667	1367.48	1028.37	1294.27	1264.67	1662.78	1338.43
BBB50_RS09785		2-octaprenyl-3-methyl-6-methoxy-1,4-benzoquinol hydroxylase	CDS	0.284878	0.109502	0.235854	52.2993	60.2018	55.5082	83.4812	60.7423	60.475
BBB50_RS09790	miaB	tRNA (N6-isopentenyl adenosine(37)-C2)-methylthiotransferase MiaB	CDS	0.106295	0.768413	0.856813	50.3524	83.634	72.2654	103.163	63.3427	55.5535
BBB50_RS09795		PhoH family protein	CDS	0.0581058	0.620376	0.749371	386.891	397.833	389.605	403.548	427.93	391.111
BBB50_RS09800	ybeY	rRNA maturation RNase YbeY	CDS	0.677526	0.118202	0.24782	145.128	131.678	148.944	410.444	143.088	127.363
BBB50_RS09805	corC	CNNM family magnesium/cobalt transport protein CorC	CDS	0.0755043	0.675762	0.79432	530.072	574.017	555.381	596.486	596.021	556.131
BBB50_RS09810	lnt	apolipoprotein N-acyltransferase	CDS	-0.158235	0.547996	0.689992	35.7511	48.5593	39.8731	44.4519	36.3387	30.4985
BBB50_RS09815		zinc ribbon-containing protein	CDS	0.674654	0.00614741	0.0302366	118.315	73.1706	84.6088	138.243	144.821	157.563
BBB50_RS09820	leuS	leucine--tRNA ligase	CDS	-0.100451	0.695376	0.809226	774.047	652.198	539.222	759.498	560.616	513.105
BBB50_RS09825	lptE	LPS assembly lipoprotein LptE	CDS	-0.0347997	0.790031	0.873396	41.5917	54.6753	47.8029	46.9289	47.2069	46.5307
BBB50_RS09830	holA	DNA polymerase III subunit delta	CDS	-0.465208	0.015036	0.0580465	77.3428	89.0131	82.7386	61.7239	59.2087	59.5056
BBB50_RS09835	rsfS	ribosome silencing factor	CDS	-0.270971	0.118023	0.247588	58.6708	68.381	52.8899	55.431	47.607	46.0833
BBB50_RS09840	rlmH	23S rRNA (pseudouridine(1915)-N(3))-methyltransferase RlmH	CDS	-0.20817	0.387965	0.552602	42.3881	55.6332	49.5235	52.5523	40.2726	34.898
BBB50_RS09845	mrdA	penicillin-binding protein 2	CDS	-0.456813	0.0859133	0.198367	76.7233	120.182	86.1798	77.1214	64.2761	64.8745
BBB50_RS09850	rodA	rod shape-determining protein RodA	CDS	-0.912672	0.00169596	0.0118684	110.882	188.637	115.131	70.9624	76.0112	73.3008
BBB50_RS09855	rlpA	septal ring lytic transglycosylase RlpA	CDS	-0.24813	0.254642	0.421497	259.284	360.99	282.179	191.331	276.707	291.861
BBB50_RS09860		serine hydrolase	CDS	0.83679	0.098847	0.218755	318.397	522.731	325.643	805.624	1033.75	244.584
BBB50_RS09865	ybeD	DUF493 family protein YbeD	CDS	0.380433	0.371845	0.538211	8.49532	13.0425	5.83509	16	9.068	10.5887
BBB50_RS09870	lipB	lipoyl(octanoyl) transferase LipB	CDS	-0.267101	0.0468276	0.130077	182.472	197.627	217.918	173.255	174.626	149.062
BBB50_RS09875	lipA	lipoyl synthase	CDS	-0.053893	0.697114	0.809949	221.321	197.479	236.022	230.896	221.299	178.591
BBB50_RS09880		hypothetical protein	CDS	-0.251951	0.0549265	0.144491	120.262	126.077	124.781	109.657	94.5473	107.453
BBB50_RS09885		serine hydroxymethyltransferase	CDS	0.476613	0.113959	0.242147	370.874	562.301	486.183	891.113	624.959	458.969
BBB50_RS09890		YitT family protein	CDS	0.0326413	0.951216	0.971571	2.12383	4.64224	1.94503	4.21758	2.267	2.46076
BBB50_RS09895	vpsQ	exopolysaccharide biosynthesis protein VpsQ	CDS	0.714607	0.00496724	0.0254676	4.77862	5.45279	4.56334	9.64017	6.46762	8.20253
BBB50_RS09900	vpsP	exopolysaccharide biosynthesis protein VpsP	CDS	0.308554	0.290917	0.458222	24.0701	15.1057	16.2335	15.7992	23.4701	29.3054
BBB50_RS09905	vpsO	exopolysaccharide regulatory tyrosine autokinase VpsO	CDS	-0.0644747	0.794626	0.876604	95.4838	65.6546	72.415	66.1423	71.3438	85.8283
BBB50_RS09910	vpsN	exopolysaccharide export protein VpsN	CDS	0.0950629	0.887449	0.935175	28.4947	13.3372	28.577	25.1046	23.8702	26.1735
BBB50_RS09915	vpsM	exopolysaccharide biosynthesis beta-barrel protein VpsM	CDS	-1.77163	0.0381825	0.113081	129.642	68.0125	120.442	32.4017	33.2716	27.4412
BBB50_RS09920	vpsL	exopolysaccharide biosynthesis glycosyltransferase VpsL	CDS	-4.42481	1.89132e-05	0.000355235	235.037	170.216	231.309	10.9121	10.4015	8.2771
BBB50_RS09925		hypothetical protein	CDS	-2.90414	0.000135921	0.00165897	45.5738	41.4117	48.8502	6.56067	5.6675	5.89091
BBB50_RS09930		O-antigen ligase	CDS	-1.55848	0.00196084	0.0132366	11.6811	8.76868	7.70531	2.74477	3.93391	2.8336
BBB50_RS09935		beta-prism lectin domain-containing protein	CDS	-1.99755	0.00439547	0.0235356	1050.06	721.537	1085.48	275.615	266.439	173.372
BBB50_RS09940		glycosyl hydrolase family 28-related protein	CDS	-0.542008	0.479674	0.635263	62.0335	281.703	76.4546	94.4603	89.6132	104.62
BBB50_RS09945		hypothetical protein	CDS	-2.21412	0.000156738	0.00181526	56.8124	59.0228	69.1982	17.9414	13.0019	8.87364
BBB50_RS09950	vpsK	exopolysaccharide biosynthesis glycosyltransferase VpsK	CDS	-0.474125	0.0354544	0.106604	25.0435	22.9901	18.7022	14.9958	16.4691	16.5542
BBB50_RS09955	vpsj	exopolysaccharide biosynthesis protein VpsJ	CDS	-0.26902	0.0807036	0.189845	59.4672	65.7282	53.7876	46.9958	49.9407	51.6014
BBB50_RS09960	vpsI	exopolysaccharide biosynthesis glycosyltransferase VpsI	CDS	-0.321138	0.0263745	0.0860553	47.1667	42.1486	43.838	32.5356	38.6057	35.42
BBB50_RS09965	vpsH	exopolysaccharide biosynthesis protein VpsH	CDS	-0.305389	0.0481461	0.131964	56.2815	50.0331	50.87	37.0879	40.6727	49.4389
BBB50_RS09970	vpsG	exopolysaccharide biosynthesis acetyltransferase VpsG	CDS	-0.215412	0.175568	0.327552	25.4859	23.4323	24.6869	18.3431	21.2698	23.7873
BBB50_RS09975	vpsF	exopolysaccharide biosynthesis protein VpsF	CDS	-0.402708	0.0100486	0.0429777	52.4763	53.7911	45.1845	37.5565	38.0723	38.9247
BBB50_RS09980	vpsE	exopolysaccharide biosynthesis flippase VpsE	CDS	-0.809869	0.0200579	0.0710059	33.0078	27.264	28.577	12.1841	20.1363	18.3438
BBB50_RS09985	vpsD	exopolysaccharide biosynthesis glycosyltransferase VpsD	CDS	-1.75255	0.0427976	0.121871	52.8302	26.3797	37.8533	12.1172	11.535	11.0361
BBB50_RS09990	vpsC	exopolysaccharide biosynthesis acetyltransferase VpsC	CDS	-2.53616	0.0229257	0.0780555	113.359	28.664	69.4974	9.03766	15.0022	12.3784
BBB50_RS09995	vpsB	UDP-N-acetyl-D-mannosamine dehydrogenase VpsB	CDS	-2.18848	0.028424	0.0903322	440.429	110.751	316.89	58.6444	69.4769	62.2647
BBB50_RS10000	vpsA	UDP-N-acetylglucosamine 2-epimerase (non-hydrolyzing) VpsA	CDS	-3.86281	0.00231486	0.0149313	341.582	119.077	331.403	19.2134	21.0031	14.168
BBB50_RS10005	vpsU	exopolysaccharide regulatory protein-tyrosine phosphatase VpsU	CDS	-3.41796	2.45927e-05	0.000437002	378.396	286.272	416.461	46.9958	31.938	22.1468
BBB50_RS10010	vexH	vibriobactin export RND transporter permease subunit VexH	CDS	0.479577	0.393735	0.55735	426.359	125.709	296.318	219.448	426.396	536.967
BBB50_RS10015	vexG	vibriobactin export RND transporter periplasmic adaptor subunit VexG	CDS	0.394135	0.344951	0.511221	733.871	319.504	623.307	575.599	776.181	851.572
BBB50_RS10040	treC	alpha,alpha-phosphotrehalase	CDS	0.205749	0.190967	0.345093	80.0861	92.2553	79.1478	103.163	95.6141	91.2718
BBB50_RS10045	treB	PTS trehalose transporter subunit IIBC	CDS	0.846553	0.00484136	0.0250934	68.6705	81.1287	55.957	118.561	127.152	124.306
BBB50_RS10050	treR	trehalose operon repressor TreR	CDS	0.101701	0.585822	0.720599	27.6098	36.9169	28.2777	36.3515	31.2713	31.9899
BBB50_RS10055	gmhB	D-glycero-beta-D-manno-heptose 1,7-bisphosphate 7-phosphatase	CDS	0.267884	0.130493	0.266201	20.8843	31.3904	27.0808	33.3389	31.4046	30.8713
BBB50_RS10060	metN	methionine ABC transporter ATP-binding protein MetN	CDS	0.061649	0.810161	0.885121	33.1848	58.1386	42.1922	57.3724	42.873	39.1484
BBB50_RS10065		ABC transporter permease	CDS	1.97339	0.0778065	0.184829	98.2271	54.6753	46.6807	46.1925	41.4728	695.947
BBB50_RS10070	metQ	methionine ABC transporter substrate-binding lipoprotein MetQ	CDS	-0.774539	0.000149816	0.00175755	188.313	176.921	202.732	98.6109	124.152	109.243
BBB50_RS10075		Zn-ribbon-containing protein	CDS	-0.0294359	0.89115	0.938529	19.3799	21.0006	19.8243	24.3013	18.2694	16.4051
BBB50_RS10080	syd	SecY-interacting protein	CDS	0.0471527	0.847102	0.9112	12.389	15.6952	16.4579	20.6193	14.0021	11.409
BBB50_RS10085	queF	NADPH-dependent 7-cyano-7-deazaguanine reductase QueF	CDS	-0.171984	0.455955	0.612162	33.0078	50.2541	48.7754	48.3348	36.6054	32.2881
BBB50_RS10090		tetratricopeptide repeat protein	CDS	-0.219424	0.268141	0.435685	41.3262	59.9807	51.5433	49.205	45.4067	36.6877
BBB50_RS10095		GGDEF domain-containing protein	CDS	-0.897223	0.000231845	0.00243606	526.09	550.585	541.841	279.029	345.518	244.435
BBB50_RS10100	ppnN	nucleotide 5'-monophosphate nucleosidase PpnN	CDS	0.0243591	0.952896	0.972206	833.868	518.973	732.379	446.661	546.614	1127.47
BBB50_RS10105	xni	flap endonuclease Xni	CDS	0.427132	0.297902	0.464671	64.7768	87.4657	62.4654	63.7992	54.408	170.613
BBB50_RS10110		DUF423 domain-containing protein	CDS	-0.150062	0.650685	0.772195	75.7499	42.4434	66.0562	43.9163	57.0751	65.0237
BBB50_RS10115		transcriptional regulator GcvA	CDS	-0.184059	0.419011	0.580403	164.508	128.583	157.473	126.996	128.352	141.233
BBB50_RS10125	thiI	tRNA 4-thiouridine(8) synthase ThiI	CDS	-0.00398222	0.991435	0.996659	19.4684	40.0117	20.9465	34.544	22.6033	23.1162
BBB50_RS10130		flagellar motor protein MotB	CDS	-0.247108	0.129305	0.264521	283	213.322	276.494	198.628	229.7	222.811
BBB50_RS10135	pomA	flagellar motor protein PomA	CDS	-0.310791	0.0261532	0.0856416	298.752	306.02	327.588	258.41	248.97	244.286
BBB50_RS10140	xseB	exodeoxyribonuclease VII small subunit	CDS	0.0338263	0.897671	0.941728	9.11477	12.3793	10.0992	13.2552	12.0684	7.00943
BBB50_RS10145	ispA	(2E,6E)-farnesyl diphosphate synthase	CDS	-0.856981	0.177375	0.329566	52.4763	67.4967	298.113	89.1046	75.5445	66.2168
BBB50_RS10150	dxs	1-deoxy-D-xylulose-5-phosphate synthase	CDS	0.629491	0.024132	0.0811124	242.47	254.513	245.897	535.03	300.511	313.709
BBB50_RS10155	truC	tRNA pseudouridine(65) synthase TruC	CDS	0.082522	0.774787	0.862447	14.9553	16.2847	17.1312	22.0921	14.0687	15.0628
BBB50_RS10160		YqcC family protein	CDS	0.400987	0.0614989	0.157439	9.38024	7.22126	7.03203	12.5188	8.86797	9.76847
BBB50_RS10165		DUF3549 family protein	CDS	0.8054	0.000190621	0.00209394	37.521	47.454	39.9479	69.8912	69.6102	78.8934
BBB50_RS10170		DUF3301 domain-containing protein	CDS	0.45512	0.13988	0.27927	10.5307	9.43186	12.0442	9.84101	15.7356	18.3438
BBB50_RS10175		GNAT family N-acetyltransferase	CDS	0.0273621	0.914439	0.949453	124.156	85.5499	117.899	115.347	110.816	107.677
BBB50_RS10180		hypothetical protein	CDS	-0.115911	0.551191	0.691613	4.69012	4.71593	3.89006	4.48536	3.60053	4.17583
BBB50_RS10185		YaiI/YqxD family protein	CDS	0.000761503	0.997549	0.998773	13.1854	14.9583	15.3358	18.8787	13.1353	11.4835
BBB50_RS10190		AbgT family transporter	CDS	-1.60297	1.16149e-06	4.12785e-05	155.57	201.974	190.613	62.862	59.3421	58.238
BBB50_RS10195	ykgO	type B 50S ribosomal protein L36	CDS	0.710422	0.20501	0.363403	1.50438	1.1053	0.972515	2.14226	2.40035	1.26766
BBB50_RS10200		type B 50S ribosomal protein L31	CDS	0.480999	0.0297565	0.0933916	16.7252	12.5267	11.1465	19.0126	18.7361	18.5675
BBB50_RS10205	tsaA	tRNA (N6-threonylcarbamoyladenosine(37)-N6)-methyltransferase TrmO	CDS	-0.281775	0.0757313	0.181325	63.8919	54.97	54.4608	51.4812	44.6066	46.4561
BBB50_RS10210		proline--tRNA ligase	CDS	-0.01749	0.951489	0.971571	167.075	242.576	247.019	271.264	204.897	172.626
BBB50_RS10220		DUF533 domain-containing protein	CDS	0.660782	0.370648	0.537605	761.393	280.892	1283.05	597.356	2233.66	845.159
BBB50_RS10225		YaeP family protein	CDS	-0.334009	0.164999	0.314026	106.103	57.1806	89.8454	64.1339	62.7426	73.8973
BBB50_RS10230		DUF4250 domain-containing protein	CDS	-0.128248	0.540906	0.685109	161.234	99.1082	127.1	110.996	114.817	128.631
BBB50_RS10240	purL	phosphoribosylformylglycinamidine synthase	CDS	0.311608	0.0473364	0.130408	371.759	482.498	400.901	575.197	500.14	482.458
BBB50_RS10245		hypothetical protein	CDS	-0.81336	0.124291	0.25702	3.09725	1.1053	1.57099	1.53975	1.06682	0.596548
BBB50_RS10250	mltF	membrane-bound lytic murein transglycosylase MltF	CDS	-0.307728	0.184574	0.337069	68.8475	94.0975	72.7142	69.9582	71.2105	49.2152
BBB50_RS10260	tadA	tRNA adenosine(34) deaminase TadA	CDS	-0.167319	0.537922	0.682284	11.5041	13.4846	10.2488	13.9247	8.93465	8.5008
BBB50_RS10265		AbgT family transporter	CDS	0.0424343	0.839407	0.90572	56.016	74.4232	66.5799	72.2343	72.744	57.9397
BBB50_RS10275		prepilin-type N-terminal cleavage/methylation domain-containing protein	CDS	-0.491844	0.0491885	0.133664	7.16792	9.50554	6.88241	5.95816	5.13409	5.6672
BBB50_RS10280		hypothetical protein	CDS	-0.73479	0.00824977	0.0370117	23.3621	27.3376	15.9343	15.5983	12.3351	12.0801
BBB50_RS10285		prepilin-type N-terminal cleavage/methylation domain-containing protein	CDS	-0.178543	0.582802	0.718053	3.53972	8.17919	6.80761	6.35984	5.73418	4.32497
BBB50_RS10290		Tfp pilus assembly protein FimT/FimU	CDS	0.297429	0.503885	0.653051	3.45122	5.45279	2.31907	3.21339	3.06712	7.60598
BBB50_RS10295		type IV pilin protein	CDS	-0.247585	0.266716	0.434147	38.4944	41.0433	31.5693	39.8327	26.1372	27.5903
BBB50_RS10300	dnaJ	molecular chaperone DnaJ	CDS	0.334693	0.0731443	0.177339	77.0773	84.0762	67.4028	80.6695	99.0146	108.572
BBB50_RS10305	dnaK	molecular chaperone DnaK	CDS	0.494756	0.00260873	0.0163139	1234.74	1374.18	1281.85	1734.36	1958.96	1789.12
BBB50_RS10310	grpE	nucleotide exchange factor GrpE	CDS	0.357173	0.0327665	0.100151	62.5645	88.1289	74.0608	98.0754	95.6141	94.2545
BBB50_RS10315	nadK	NAD(+) kinase	CDS	0.291093	0.411314	0.573247	200.967	162.184	209.315	155.381	388.791	156.221
BBB50_RS10320	recN	DNA repair protein RecN	CDS	0.983937	0.0838585	0.195365	400.961	104.193	151.862	316.05	589.02	394.02
BBB50_RS10325	bamE	outer membrane protein assembly factor BamE	CDS	0.0572798	0.808341	0.884627	24.3355	35.3695	26.5571	34.7448	27.6041	27.4412
BBB50_RS10330		RnfH family protein	CDS	0.706637	0.0263624	0.0860553	3.18574	5.01067	2.76793	6.82846	4.86738	6.26375
BBB50_RS10335		type II toxin-antitoxin system RatA family toxin	CDS	-0.0185945	0.908482	0.947062	15.7517	14.4425	19.4503	18.3431	14.9355	15.7339
BBB50_RS10340	smpB	SsrA-binding protein SmpB	CDS	0.373644	0.0132414	0.0524589	239.285	267.408	224.576	341.088	298.777	307.595
BBB50_RS10350		integrase domain-containing protein	CDS	-0.366433	0.0875383	0.201083	45.3084	43.8434	51.3937	39.431	40.4059	29.1563
BBB50_RS10360	acfD	accessory colonization factor AcfD	CDS	-0.717584	5.95783e-05	0.000840356	344.768	314.936	350.704	202.845	205.03	206.555
BBB50_RS10365	acfA	accessory colonization factor AcfA	CDS	-0.626355	0.0359808	0.10754	11.3271	9.28448	12.4931	7.49791	6.33427	7.60598
BBB50_RS10370		M23 family metallopeptidase	CDS	-0.409039	0.166792	0.316204	8.05285	14.1478	14.4381	11.7155	7.9345	7.97882
BBB50_RS10375		RDD family protein	CDS	-0.414692	0.172425	0.323352	5.92902	6.26334	8.67783	4.75314	6.13424	4.77238
BBB50_RS10380	acfC	accessory colonization factor AcfC	CDS	-0.882311	0.000238139	0.00248095	38.3174	41.9275	37.6289	23.431	21.4032	19.0895
BBB50_RS10385	acfB	methyl-accepting chemotaxis protein AcfB	CDS	-0.977883	1.57051e-05	0.000307736	44.6889	47.8961	50.9448	23.1632	26.1372	23.5636
BBB50_RS10390	tcpJ	toxin-coregulated pilus pre-pilin peptidase TcpJ	CDS	-0.397274	0.273712	0.441568	3.00876	6.33703	4.33891	3.8159	4.20062	2.38619
BBB50_RS10395	toxT	pilus/toxin transcriptional regulator ToxT	CDS	-0.835625	0.00879197	0.038962	9.99969	11.4214	9.79996	6.159	7.26774	4.0267
BBB50_RS10400	tcpF	colonization factor TcpF	CDS	-0.876704	0.000325147	0.00318556	87.3425	84.813	79.821	47.3975	43.8064	46.0087
BBB50_RS10405	tcpE	toxin-coregulated pilus assembly protein TcpE	CDS	-0.642729	0.0231969	0.0785193	9.11477	12.3793	9.87477	7.09624	6.00088	7.00943
BBB50_RS10410	tcpT	toxin-coregulated pilus assembly ATPase TcpT	CDS	-0.463385	0.0304077	0.0948606	12.743	12.8214	10.6229	9.10461	8.40124	8.72451
BBB50_RS10415	tcpS	toxin-coregulated pilus protein TcpS	CDS	-0.669919	0.0204975	0.0720624	3.27424	5.30542	3.96487	2.47699	2.66706	2.75903
BBB50_RS10420	tcpD	toxin-coregulated pilus protein TcpD	CDS	-0.153092	0.442721	0.601337	8.40682	6.41071	6.88241	6.29289	7.80115	5.36893
BBB50_RS10430	tcpC	toxin-coregulated pilus secretin TcpC	CDS	-0.464527	0.111767	0.239312	26.9018	17.5374	25.9587	20.6193	16.4691	13.8697
BBB50_RS10435	tcpQ	toxin-coregulated pilus protein TcpQ	CDS	-0.0963396	0.712969	0.82074	7.61039	5.74754	6.20913	6.56067	6.40094	5.29436
BBB50_RS10440	tcpB	toxin-coregulated pilus minor pilin TcpB	CDS	-0.357143	0.126577	0.260264	10.7961	10.9793	9.42592	9.9749	7.20106	7.15857
BBB50_RS10445	tcpA	toxin-coregulated pilus major pilin TcpA	CDS	-0.752863	0.00194358	0.0131691	11.3271	14.1478	12.4183	7.69875	8.06785	6.71116
BBB50_RS10450	tcpH	toxin-coregulated pilus protein TcpH	CDS	-1.93899	1.51333e-05	0.000301418	235.214	168.594	222.482	52.7532	56.3416	54.2113
BBB50_RS10455	tcpP	toxin-coregulated pilus transcriptional regulator TcpP	CDS	-2.19694	3.70584e-06	0.000103336	515.117	432.244	486.557	116.285	102.682	93.7325
BBB50_RS10460	tcpI	toxin-coregulated pilus methyl-accepting chemotaxis protein TcpI	CDS	-0.583738	0.00607316	0.0299935	16.0172	19.2321	21.6198	13.3222	13.0686	11.5581
BBB50_RS10465	tpx	thiol peroxidase	CDS	-1.29912	0.000444937	0.00400746	468.924	307.199	496.057	163.816	182.894	170.24
BBB50_RS10470		hypothetical protein	CDS	-1.39518	0.000151911	0.00177637	670.334	547.785	701.258	238.996	252.771	237.948
BBB50_RS10475		membrane protein	CDS	-1.05984	1.34068e-05	0.000276135	120.262	122.098	131.589	59.2469	61.209	58.9091
BBB50_RS10480		M66 family metalloprotease	CDS	-1.41413	0.00420889	0.0228402	40.9722	46.5698	118.348	25.1046	24.0702	28.1123
BBB50_RS10485		aldehyde dehydrogenase	CDS	-6.66279	0.00716708	0.0335662	1024.22	6.77915	7.33127	3.88285	3.26715	3.05731
BBB50_RS10500		IS481-like element ISVch1 family transposase	CDS	-0.148604	0.362021	0.528524	33.9813	31.5378	30.148	30.4603	26.0038	29.8274
BBB50_RS10510		type II toxin-antitoxin system HipA family toxin	CDS	1.52989	0.0906895	0.205084	147.606	77.9602	109.595	79.5314	792.05	95.9696
BBB50_RS10515		helix-turn-helix transcriptional regulator	CDS	-0.234137	0.416458	0.578635	31.9459	26.7482	25.9587	18.477	27.6707	25.8007
BBB50_RS10520		class I SAM-dependent methyltransferase	CDS	-1.09684	0.0731861	0.177339	16.4597	24.906	77.2027	25.7071	14.4688	15.2865
BBB50_RS10525		DEAD/DEAH box helicase family protein	CDS	0.00966152	0.96704	0.982213	61.1486	87.0973	57.3784	85.4896	63.8094	57.716
BBB50_RS10530		nuclease-related domain-containing protein	CDS	-1.30878	0.000277966	0.00280676	84.9532	134.772	81.8409	38.6276	38.6724	44.4428
BBB50_RS10535		hypothetical protein	CDS	-0.0337202	0.939622	0.966004	2.03534	1.54741	0.822897	1.07113	1.1335	2.08792
BBB50_RS10540		SWIM zinc finger domain-containing protein	CDS	0.0386554	0.852695	0.915019	32.6539	49.4436	41.5937	50.8117	40.4059	35.8674
BBB50_RS10550		MFS transporter	CDS	-0.121182	0.335227	0.50298	46.6357	44.4329	47.8029	48.3348	39.7392	39.5958
BBB50_RS10555		NAD(P)/FAD-dependent oxidoreductase	CDS	0.10495	0.673697	0.793164	17.5216	25.3481	23.1907	27.8494	22.8034	20.4318
BBB50_RS10560		ferredoxin family protein	CDS	0.00412134	0.992816	0.997204	1.32739	1.76847	1.34656	2.54393	0.933471	0.96939
BBB50_RS10565		RNA methyltransferase	CDS	0.111589	0.687282	0.801351	9.99969	20.1901	12.6427	15.0628	15.9357	15.3611
BBB50_RS10570		ACT domain-containing protein	CDS	0.440163	0.0481624	0.131964	27.6983	44.4329	38.5266	59.8494	42.2062	48.1712
BBB50_RS10575	citG	triphosphoribosyl-dephospho-CoA synthase CitG	CDS	-0.102804	0.619409	0.748702	5.22108	5.9686	6.88241	6.42678	6.00088	4.39954
BBB50_RS10580	citX	citrate lyase holo-[acyl-carrier protein] synthase	CDS	0.232229	0.180263	0.332376	6.99094	6.77915	6.05952	8.90377	7.80115	6.56202
BBB50_RS10585	citF	citrate lyase subunit alpha	CDS	0.0329359	0.897824	0.941728	17.3446	25.9376	17.2808	23.8996	21.6699	16.4051
BBB50_RS10590	citE	citrate (pro-3S)-lyase subunit beta	CDS	2.57762	0.0693378	0.171804	7.07943	17.39	10.6229	198.226	6.93435	4.92152
BBB50_RS10595	citD	citrate lyase acyl carrier protein	CDS	0.293794	0.526514	0.672842	1.2389	1.98953	1.42137	2.74477	1.20018	1.78964
BBB50_RS10600	citC	[citrate (pro-3S)-lyase] ligase	CDS	-0.579969	0.180806	0.332737	3.7167	4.78961	4.2641	3.88285	2.267	2.38619
BBB50_RS10605		2-hydroxycarboxylate transporter family protein	CDS	3.549	0.0192513	0.0689585	13.4509	23.8007	12.7175	26.2427	16.8691	542.784
BBB50_RS10610		OadG family protein	CDS	-0.651956	0.350936	0.516278	1.06191	1.76847	0.748089	0.937239	0.733441	0.596548
BBB50_RS10615	oadA	sodium-extruding oxaloacetate decarboxylase subunit alpha	CDS	1.61844	0.0509557	0.137334	8.49532	9.65292	8.30378	10.8452	8.00118	62.6375
BBB50_RS10620		sodium ion-translocating decarboxylase subunit beta	CDS	0.248555	0.256474	0.423562	4.69012	6.33703	5.83509	7.89959	5.46747	6.71116
BBB50_RS10625		ATP-binding protein	CDS	-0.186723	0.491639	0.644629	10.3537	8.03182	6.43356	6.96235	8.00118	6.78573
BBB50_RS10630		response regulator	CDS	-0.555137	0.0212655	0.0741474	9.64572	9.7266	12.2687	7.36402	7.60112	6.56202
BBB50_RS10635		hypothetical protein	CDS	-0.267532	0.565483	0.703458	41.1492	13.4109	28.6518	14.9958	25.2704	28.7834
BBB50_RS10640		DOPA 4,5-dioxygenase family protein	CDS	-0.476916	0.297751	0.464635	71.5022	30.2114	61.9417	29.2552	42.2062	46.0833
BBB50_RS10645		LysR substrate-binding domain-containing protein	CDS	-0.478597	0.193528	0.348331	189.021	120.919	206.772	113.071	142.888	114.835
BBB50_RS10650		D-amino acid dehydrogenase	CDS	-0.460696	0.121523	0.252591	79.6436	70.7389	110.343	68.954	66.9432	53.5401
BBB50_RS10655		alanine/glycine:cation symporter family protein	CDS	-0.471295	0.133991	0.271332	1012.89	1517.72	958.975	857.908	1058.22	600.947
BBB50_RS10660		alkyl/aryl-sulfatase	CDS	0.47864	0.118658	0.248347	19.4684	13.853	15.4106	20.6862	22.9367	24.2347
BBB50_RS10665		LysR family transcriptional regulator	CDS	-0.339729	0.0251237	0.0831788	100.882	119.74	102.488	94.7281	77.078	83.5167
BBB50_RS10670		4'-phosphopantetheinyl transferase	CDS	-0.0301583	0.879159	0.93049	33.0078	37.8011	32.3922	33.205	41.0727	26.7701
BBB50_RS10675		ABC transporter ATP-binding protein	CDS	-0.0170777	0.868101	0.925005	132.916	126.298	134.806	125.188	131.686	132.508
BBB50_RS10680		Fe(3+)-siderophore ABC transporter permease	CDS	0.0161299	0.90532	0.946027	212.56	165.057	185.227	177.004	181.493	210.656
BBB50_RS10685		iron ABC transporter permease	CDS	-0.11809	0.400021	0.563137	259.461	205.88	231.01	192.134	210.631	238.843
BBB50_RS10690	fepB	Fe2+-enterobactin ABC transporter substrate-binding protein	CDS	-0.408569	0.0020535	0.0137089	294.947	292.166	306.342	220.452	233.634	219.008
BBB50_RS10695	vibH	norspermidine-2,3-dihydroxybenzoate synthase VibH	CDS	-0.646595	0.0388484	0.114214	25.132	36.9169	26.4823	23.8996	17.1359	15.5102
BBB50_RS10700		2,3-dihydro-2,3-dihydroxybenzoate dehydrogenase	CDS	-0.254612	0.0444172	0.125497	533.17	471.814	511.468	425.908	417.461	427.725
BBB50_RS10705		isochorismate synthase	CDS	-0.345866	0.176161	0.328321	1031.21	975.608	1159.91	738.611	1147.7	605.347
BBB50_RS10710		(2,3-dihydroxybenzoyl)adenylate synthase	CDS	-0.462782	0.0243443	0.0814848	976.43	1036.33	936.682	858.645	709.905	571.493
BBB50_RS10715	vibB	vibriobactin biosynthesis bifunctional isochorismatase/aryl carrier protein VibB	CDS	-0.891848	0.000451089	0.00402758	1590.22	1486.99	1677.96	1001.64	889.731	671.265
BBB50_RS10720		GPR1/FUN34/YaaH family transporter	CDS	-0.510082	0.206738	0.365392	8.40682	11.1266	7.18165	6.02511	5.6675	7.084
BBB50_RS10725		chitinase	CDS	-1.77031	0.000341352	0.00329973	224.683	339.768	213.654	89.1046	83.5456	55.4044
BBB50_RS10730	guaA	glutamine-hydrolyzing GMP synthase	CDS	0.588284	0.00305845	0.018509	356.361	422.444	378.383	537.975	614.624	587.227
BBB50_RS10735	guaB	IMP dehydrogenase	CDS	0.857704	0.00111563	0.00825337	763.959	969.639	860.227	1926.29	1437.74	1336.42
BBB50_RS10740	xseA	exodeoxyribonuclease VII large subunit	CDS	0.911113	0.0309098	0.0959316	110.882	209.638	118.722	400.67	183.627	241.825
BBB50_RS10745		zinc ribbon domain-containing protein	CDS	0.126967	0.503557	0.652859	31.9459	26.2324	23.7144	28.2511	25.0704	36.0911
BBB50_RS10750		alanyl-tRNA editing protein	CDS	0.0824342	0.749669	0.845665	41.7686	26.085	28.8014	27.046	30.7379	44.5174
BBB50_RS10755	der	ribosome biogenesis GTPase Der	CDS	-0.160641	0.175385	0.327378	276.186	236.386	272.828	229.757	234.101	238.768
BBB50_RS10760	bamB	outer membrane protein assembly factor BamB	CDS	-0.421212	0.106879	0.23103	138.137	182.226	156.949	122.845	122.885	110.734
BBB50_RS10765		YfgM family protein	CDS	-0.158376	0.35901	0.525186	189.64	224.154	189.566	150.962	170.625	219.082
BBB50_RS10770	hisS	histidine--tRNA ligase	CDS	-0.246819	0.34006	0.508128	136.368	206.543	142.062	136.837	139.02	132.881
BBB50_RS10775	ispG	flavodoxin-dependent (E)-4-hydroxy-3-methylbut-2-enyl-diphosphate synthase	CDS	0.0323178	0.892899	0.939553	131.146	195.343	148.795	189.858	164.824	131.39
BBB50_RS10780	rodZ	cytoskeleton protein RodZ	CDS	-0.106765	0.556259	0.695563	179.464	284.061	214.028	233.038	206.964	189.255
BBB50_RS10785		bifunctional tRNA (adenosine(37)-C2)-methyltransferase TrmG/ribosomal RNA large subunit methyltransferase RlmN	CDS	0.170559	0.546765	0.688681	17.4331	30.6535	24.4625	29.1214	28.0708	24.533
BBB50_RS10790	ndk	nucleoside-diphosphate kinase	CDS	-0.568641	0.00799033	0.0362474	108.227	155.994	137.199	88.1674	97.3477	85.1572
BBB50_RS10795	pepB	aminopeptidase PepB	CDS	-0.110603	0.640655	0.766733	337.158	519.563	375.241	457.707	361.52	321.837
BBB50_RS10800	iscX	Fe-S cluster assembly protein IscX	CDS	0.209083	0.253164	0.42001	17.9641	12.9688	16.2335	16.3347	16.4024	21.774
BBB50_RS10805	fdx	ISC system 2Fe-2S type ferredoxin	CDS	0.155296	0.405307	0.568151	37.9634	30.6535	37.1052	32.4686	37.4055	47.8729
BBB50_RS10810	hscA	Fe-S protein assembly chaperone HscA	CDS	0.197614	0.401179	0.564328	379.988	238.965	358.634	289.138	410.394	421.535
BBB50_RS10815	hscB	co-chaperone HscB	CDS	0.305975	0.356575	0.52289	130.438	83.7077	146.551	106.377	164.224	175.31
BBB50_RS10820	iscA	iron-sulfur cluster assembly protein IscA	CDS	0.196089	0.645499	0.769755	593.256	271.24	497.554	362.109	536.546	661.646
BBB50_RS10825	iscU	Fe-S cluster assembly scaffold IscU	CDS	0.238347	0.585107	0.719963	1499.95	670.693	1210.56	920.57	1395.94	1672.05
BBB50_RS10830		IscS subfamily cysteine desulfurase	CDS	-0.0130187	0.941709	0.967501	3698.91	3065.5	3875.55	3511.7	3723.61	3309.05
BBB50_RS10835	iscR	Fe-S cluster assembly transcriptional regulator IscR	CDS	-0.205913	0.245695	0.411764	1658.18	1838.55	1870.74	1847.9	1568.76	1236.87
BBB50_RS10840	trmJ	tRNA (cytosine(32)/uridine(32)-2'-O)-methyltransferase TrmJ	CDS	0.392303	0.117481	0.246594	42.6536	62.1176	48.8502	70.8285	61.1423	69.7215
BBB50_RS10845	suhB	inositol-1-monophosphatase	CDS	0.0387012	0.897572	0.941728	82.0329	103.529	70.1707	116.619	68.1434	77.924
BBB50_RS10850	secF	protein translocase subunit SecF	CDS	-0.402451	0.0934124	0.210192	115.66	160.489	122.163	98.8118	103.082	99.4743
BBB50_RS10855	secD	protein translocase subunit SecD	CDS	-0.178469	0.492052	0.644629	187.339	278.608	217.694	208.536	202.83	192.759
BBB50_RS10860	yajC	preprotein translocase subunit YajC	CDS	-0.067374	0.678767	0.79603	76.1924	94.7607	85.0577	86.8285	77.2114	80.3102
[truncated: 1,626 more rows]
